# Supplementary material for: (2E)-2-(5-Bromo-2-hy­droxy-3-meth­oxy­benzyl­idene)-N-cyclo­hexyl­hydrazine­carbothio­amide
Source: Acta Crystallogr Sect E Struct Rep Online. 2012 Feb 24;68(Pt 3):o836–7. doi: 10.1107/S1600536812007039 (PMC3297895; doi:10.1107/S1600536812007039)
Supplement: Supplementary file 1 [file e-68-0o836-sup1.cif]

##############################################################################
#                                                                            #
# This CIF contains the data in a paper accepted for publication in          #
# Acta Crystallographica Section E. It conforms to the requirements of       #
# Notes for Authors for Acta Crystallographica Section E, and has been       #
# peer reviewed under the auspices of the IUCr Commission on Journals.       #
#                                                                            #
# Full details of the Crystallographic Information File format               #
# are given in the paper "The Crystallographic Information File (CIF):       #
# a New Standard Archive File for Crystallography" by S. R. Hall, F. H.      #
# Allen and I. D. Brown [Acta Cryst. (1991), A47, 655-685].                  #
#                                                                            #
# The current version of the core CIF dictionary is obtainable from          #
# ftp://ftp.iucr.org/pub/cif_core.dic.                                       #
#                                                                            #
# Software is freely available for graphical display of the structure(s)     #
# in this CIF. For information consult the CIF software page                 #
# http://www.iucr.org/resources/cif/software.                                #
#                                                                            #
# This file may be used for bona fide research purposes within the           #
# scientific community so long as proper attribution is given to the journal # 
# article from which it was obtained.                                        #
#                                                                            #
##############################################################################
data_global
_journal_date_recd_electronic     2012-02-01
_journal_date_accepted     2012-02-16
_journal_name_full     'Acta Crystallographica, Section E'
_journal_year     2012
_journal_volume     68
_journal_issue      3
_journal_page_first     o836
_journal_page_last     o837
_journal_paper_category     QO
_journal_paper_doi     10.1107/S1600536812007039
_journal_coeditor_code     FJ2514
_publ_contact_author_name     'Prof M. R. Prathapachandra Kurup'
_publ_contact_author_address
;
Department of Applied Chemistry
Cochin University of Science and Technology
Kochi 682 022
India
;
_publ_contact_author_email     'mrp@cusat.ac.in'
_publ_contact_author_fax     '(91)4842577595'
_publ_contact_author_phone     '(91)4842575804'
_publ_section_title
;\
(2<i>E</i>)-2-(5-Bromo-2-hydroxy-3-methoxybenzylidene)-<i>N</i>-\
cyclohexylhydrazinecarbothioamide
;
loop_
    _publ_author_name
    _publ_author_address
    'Jinsa Mary Jacob'
;
      Department of Applied Chemistry
      Cochin University of Science and Technology
      Kochi 682 022
      India
;
    'M. R. Prathapachandra Kurup'
;
      Department of Applied Chemistry
      Cochin University of Science and Technology
      Kochi 682 022
      India
;
data_I
_chemical_name_systematic
;
(2<i>E</i>)-2-(5-Bromo-2-hydroxy-3-methoxybenzylidene)-<i>N</i>-
cyclohexylhydrazinecarbothioamide
;
_chemical_name_common     ?
_chemical_formula_moiety     'C15 H20 Br N3 O2 S'
_chemical_formula_sum     'C15 H20 Br N3 O2 S'
_chemical_formula_iupac     'C15 H20 Br N3 O2 S'
_chemical_formula_weight     386.31
_chemical_melting_point     ?
_symmetry_cell_setting     triclinic
_symmetry_space_group_name_H-M     'P -1'
_symmetry_space_group_name_Hall     '-P 1'
loop_
    _symmetry_equiv_pos_as_xyz
    'x, y, z'
    '-x, -y, -z'
_cell_length_a     5.7883(4)
_cell_length_b     11.4120(10)
_cell_length_c     13.1312(12)
_cell_angle_alpha     75.194(4)
_cell_angle_beta     86.493(3)
_cell_angle_gamma     83.489(3)
_cell_volume     832.72(12)
_cell_formula_units_Z     2
_cell_measurement_reflns_used     6391
_cell_measurement_theta_min     2.741
_cell_measurement_theta_max     27.885
_cell_measurement_temperature     296(2)
_exptl_crystal_description     block
_exptl_crystal_colour     colourless
_exptl_crystal_size_max     0.30
_exptl_crystal_size_mid     0.25
_exptl_crystal_size_min     0.25
_exptl_crystal_density_diffrn     1.541
_exptl_crystal_density_meas     ?
_exptl_crystal_density_method     'not measured'
_exptl_crystal_F_000     396
_exptl_absorpt_coefficient_mu     2.604
_exptl_absorpt_correction_type     multi-scan
_exptl_absorpt_process_details     '(SADABS; Bruker, 2004)'
_exptl_absorpt_correction_T_min     0.5089
_exptl_absorpt_correction_T_max     0.5622
_exptl_special_details     ?
_diffrn_ambient_temperature     296(2)
_diffrn_radiation_type     MoK\a
_diffrn_radiation_wavelength     0.71073
_diffrn_radiation_source     'fine-focus sealed tube'
_diffrn_radiation_monochromator     graphite
_diffrn_measurement_device_type     'Bruker APEXII CCD'
_diffrn_measurement_method     '\w and \f scan'
_diffrn_detector_area_resol_mean     8.33
_diffrn_reflns_number     12149
_diffrn_reflns_av_R_equivalents     0.0699
_diffrn_reflns_av_sigmaI/netI     0.0535
_diffrn_reflns_theta_min     2.74
_diffrn_reflns_theta_max     25.00
_diffrn_reflns_theta_full     25.00
_diffrn_measured_fraction_theta_max     0.995
_diffrn_measured_fraction_theta_full     0.995
_diffrn_reflns_limit_h_min     -6
_diffrn_reflns_limit_h_max     6
_diffrn_reflns_limit_k_min     -13
_diffrn_reflns_limit_k_max     13
_diffrn_reflns_limit_l_min     -15
_diffrn_reflns_limit_l_max     15
_diffrn_standards_number     0
_diffrn_standards_interval_count     0
_diffrn_standards_interval_time     ?
_diffrn_standards_decay_%     0
_refine_special_details
;
Refinement of <i>F</i>^2^ against ALL reflections. The weighted <i>R</i>-factor
<i>wR</i> and goodness of fit <i>S</i> are based on <i>F</i>^2^, conventional
<i>R</i>-factors <i>R</i> are based on <i>F</i>, with <i>F</i> set to zero for
negative <i>F</i>^2^. The threshold expression of <i>F</i>^2^ >
\s(<i>F</i>^2^) is used only for calculating <i>R</i>-factors(gt) <i>etc</i>.
and is not relevant to the choice of reflections for refinement.
<i>R</i>-factors based on <i>F</i>^2^ are statistically about twice as large
as those based on <i>F</i>, and <i>R</i>- factors based on ALL data will be
even larger.
;
_reflns_number_total     2923
_reflns_number_gt     2521
_reflns_threshold_expression     I>2sigma(I)
_refine_ls_structure_factor_coef     Fsqd
_refine_ls_matrix_type     full
_refine_ls_R_factor_all     0.0418
_refine_ls_R_factor_gt     0.0347
_refine_ls_wR_factor_gt     0.0929
_refine_ls_wR_factor_ref     0.0980
_refine_ls_goodness_of_fit_ref     1.119
_refine_ls_restrained_S_all     1.119
_refine_ls_number_reflns     2923
_refine_ls_number_parameters     213
_refine_ls_number_restraints     3
_refine_ls_hydrogen_treatment     mixed
_refine_ls_weighting_scheme     calc
_refine_ls_weighting_details
         'calc w=1/[\s^2^(Fo^2^)+(0.0194P)^2^+0.6265P] where P=(Fo^2^+2Fc^2^)/3'
_atom_sites_solution_hydrogens     geom
_atom_sites_solution_primary     direct
_atom_sites_solution_secondary     difmap
_refine_ls_shift/su_max     0.001
_refine_ls_shift/su_mean     0.000
_refine_diff_density_max     0.273
_refine_diff_density_min     -0.413
_refine_ls_extinction_method     'SHELXL97 (Sheldrick, 2008)'
_refine_ls_extinction_coef     0.0142(18)
_refine_ls_extinction_expression
                                  'Fc^*^=kFc[1+0.001xFc^2^\l^3^/sin(2\q)]^-1/4^'
loop_
    _atom_type_symbol
    _atom_type_description
    _atom_type_scat_dispersion_real
    _atom_type_scat_dispersion_imag
    _atom_type_scat_source
    'C' 'C' 0.0033 0.0016
                         'International Tables Vol C Tables 4.2.6.8 and 6.1.1.4'
    'H' 'H' 0.0000 0.0000
                         'International Tables Vol C Tables 4.2.6.8 and 6.1.1.4'
    'N' 'N' 0.0061 0.0033
                         'International Tables Vol C Tables 4.2.6.8 and 6.1.1.4'
    'O' 'O' 0.0106 0.0060
                         'International Tables Vol C Tables 4.2.6.8 and 6.1.1.4'
    'S' 'S' 0.1246 0.1234
                         'International Tables Vol C Tables 4.2.6.8 and 6.1.1.4'
    'Br' 'Br' -0.2901 2.4595
                         'International Tables Vol C Tables 4.2.6.8 and 6.1.1.4'
_computing_data_collection     'APEX2 (Bruker, 2004)'
_computing_cell_refinement     'APEX2 and SAINT (Bruker, 2004)'
_computing_data_reduction     'SAINT and XPREP (Bruker, 2004)'
_computing_structure_solution     'SIR92 (Altomare <i>et al.</i>, 1993)'
_computing_structure_refinement     'SHELXL97 (Sheldrick, 2008)'
_computing_molecular_graphics
                        'SHELXTL (Sheldrick, 2008) and ORTEP-3 (Farrugia, 1997)'
_computing_publication_material
                        'SHELXL97 (Sheldrick, 2008) and publCIF (Westrip, 2010)'
loop_
    _atom_site_type_symbol
    _atom_site_label
    _atom_site_fract_x
    _atom_site_fract_y
    _atom_site_fract_z
    _atom_site_U_iso_or_equiv
    _atom_site_adp_type
    _atom_site_calc_flag
    _atom_site_refinement_flags
    _atom_site_occupancy
    _atom_site_symmetry_multiplicity
    _atom_site_disorder_assembly
    _atom_site_disorder_group
    Br Br1 -0.42662(6) 0.51878(3) 0.63154(3) 0.05382(17) Uani d . 1 1 . .
    S S1 0.75115(13) 0.88705(7) 0.80347(7) 0.0448(2) Uani d . 1 1 . .
    O O1 -0.1322(4) 0.2029(2) 0.97526(18) 0.0520(6) Uani d . 1 1 . .
    O O2 0.1901(4) 0.3362(2) 0.99890(19) 0.0471(6) Uani d D 1 1 . .
    N N1 0.2789(4) 0.6672(2) 0.8130(2) 0.0377(6) Uani d . 1 1 . .
    N N2 0.4703(4) 0.7170(2) 0.8316(2) 0.0398(6) Uani d D 1 1 . .
    N N3 0.3358(5) 0.8967(2) 0.7247(2) 0.0407(6) Uani d D 1 1 . .
    C C1 -0.0696(5) 0.5340(3) 0.7638(2) 0.0384(7) Uani d . 1 1 . .
    H H1 -0.0523 0.6089 0.7167 0.046 Uiso calc R 1 1 . .
    C C2 -0.2371(5) 0.4647(3) 0.7502(2) 0.0391(7) Uani d . 1 1 . .
    C C3 -0.2709(5) 0.3530(3) 0.8186(2) 0.0405(7) Uani d . 1 1 . .
    H H3 -0.3877 0.3081 0.8082 0.049 Uiso calc R 1 1 . .
    C C4 -0.1268(5) 0.3105(3) 0.9024(2) 0.0379(7) Uani d . 1 1 . .
    C C5 0.0459(5) 0.3795(3) 0.9177(2) 0.0358(7) Uani d . 1 1 . .
    C C6 0.0749(5) 0.4910(3) 0.8492(2) 0.0360(7) Uani d . 1 1 . .
    C C7 0.2600(5) 0.5588(3) 0.8659(2) 0.0370(7) Uani d . 1 1 . .
    H H7 0.3681 0.5218 0.9169 0.044 Uiso calc R 1 1 . .
    C C8 0.5028(5) 0.8331(3) 0.7839(2) 0.0350(7) Uani d . 1 1 . .
    C C9 0.3347(5) 1.0238(3) 0.6669(2) 0.0387(7) Uani d . 1 1 . .
    H H9 0.4949 1.0399 0.6439 0.046 Uiso calc R 1 1 . .
    C C10 0.1921(7) 1.0438(3) 0.5704(3) 0.0517(9) Uani d . 1 1 . .
    H H10A 0.0369 1.0206 0.5918 0.062 Uiso calc R 1 1 . .
    H H10B 0.2626 0.9922 0.5262 0.062 Uiso calc R 1 1 . .
    C C11 0.1758(8) 1.1755(4) 0.5079(3) 0.0687(11) Uani d . 1 1 . .
    H H11A 0.3286 1.1957 0.4788 0.082 Uiso calc R 1 1 . .
    H H11B 0.0734 1.1866 0.4496 0.082 Uiso calc R 1 1 . .
    C C12 0.0842(8) 1.2596(4) 0.5760(4) 0.0710(12) Uani d . 1 1 . .
    H H12A -0.0747 1.2451 0.5992 0.085 Uiso calc R 1 1 . .
    H H12B 0.0838 1.3435 0.5351 0.085 Uiso calc R 1 1 . .
    C C13 0.2320(7) 1.2397(3) 0.6707(3) 0.0602(10) Uani d . 1 1 . .
    H H13A 0.1675 1.2930 0.7145 0.072 Uiso calc R 1 1 . .
    H H13B 0.3882 1.2601 0.6476 0.072 Uiso calc R 1 1 . .
    C C14 0.2423(6) 1.1085(3) 0.7344(3) 0.0481(8) Uani d . 1 1 . .
    H H14A 0.3423 1.0969 0.7936 0.058 Uiso calc R 1 1 . .
    H H14B 0.0878 1.0898 0.7620 0.058 Uiso calc R 1 1 . .
    C C15 -0.2900(7) 0.1217(3) 0.9629(3) 0.0551(9) Uani d . 1 1 . .
    H H15A -0.4466 0.1577 0.9693 0.083 Uiso calc R 1 1 . .
    H H15B -0.2659 0.0468 1.0165 0.083 Uiso calc R 1 1 . .
    H H15C -0.2643 0.1055 0.8947 0.083 Uiso calc R 1 1 . .
    H H3' 0.211(4) 0.866(3) 0.723(3) 0.041(9) Uiso d D 1 1 . .
    H H2 0.576(5) 0.672(3) 0.868(2) 0.040(9) Uiso d D 1 1 . .
    H H2' 0.144(6) 0.277(2) 1.042(2) 0.055(11) Uiso d D 1 1 . .
loop_
    _atom_site_aniso_label
    _atom_site_aniso_U_11
    _atom_site_aniso_U_22
    _atom_site_aniso_U_33
    _atom_site_aniso_U_12
    _atom_site_aniso_U_13
    _atom_site_aniso_U_23
    Br1 0.0582(3) 0.0553(3) 0.0480(2) -0.01859(17) -0.01714(16) -0.00386(17)
    S1 0.0339(4) 0.0390(5) 0.0610(5) -0.0161(3) -0.0082(4) -0.0048(4)
    O1 0.0655(15) 0.0405(13) 0.0502(14) -0.0291(11) -0.0122(11) 0.0010(11)
    O2 0.0522(14) 0.0394(13) 0.0484(14) -0.0181(11) -0.0168(11) 0.0008(11)
    N1 0.0335(13) 0.0323(14) 0.0491(15) -0.0107(10) -0.0055(11) -0.0096(12)
    N2 0.0335(14) 0.0287(14) 0.0568(17) -0.0083(11) -0.0134(12) -0.0050(12)
    N3 0.0372(15) 0.0336(14) 0.0506(16) -0.0158(11) -0.0100(12) -0.0019(12)
    C1 0.0387(16) 0.0334(16) 0.0433(17) -0.0078(13) -0.0013(13) -0.0081(14)
    C2 0.0411(17) 0.0388(17) 0.0390(17) -0.0107(13) -0.0054(13) -0.0088(14)
    C3 0.0400(17) 0.0419(18) 0.0435(18) -0.0168(13) -0.0023(13) -0.0123(14)
    C4 0.0413(17) 0.0338(16) 0.0396(17) -0.0147(13) 0.0013(13) -0.0068(13)
    C5 0.0368(16) 0.0323(16) 0.0402(17) -0.0090(12) -0.0027(13) -0.0097(13)
    C6 0.0351(16) 0.0311(16) 0.0443(17) -0.0081(12) -0.0020(13) -0.0117(13)
    C7 0.0358(16) 0.0312(16) 0.0451(18) -0.0089(12) -0.0047(13) -0.0083(14)
    C8 0.0333(15) 0.0342(16) 0.0393(17) -0.0099(12) 0.0014(12) -0.0103(13)
    C9 0.0399(16) 0.0325(16) 0.0429(17) -0.0129(12) -0.0049(13) -0.0030(13)
    C10 0.066(2) 0.044(2) 0.0432(19) -0.0136(16) -0.0122(16) -0.0028(15)
    C11 0.094(3) 0.050(2) 0.054(2) -0.014(2) -0.016(2) 0.0069(19)
    C12 0.067(3) 0.044(2) 0.086(3) -0.0003(18) 0.001(2) 0.010(2)
    C13 0.071(3) 0.0349(19) 0.075(3) -0.0115(17) 0.014(2) -0.0166(18)
    C14 0.057(2) 0.0419(19) 0.048(2) -0.0148(15) 0.0006(16) -0.0106(15)
    C15 0.064(2) 0.044(2) 0.060(2) -0.0312(17) -0.0025(18) -0.0071(17)
_geom_special_details
;
All e.s.d.'s (except the e.s.d. in the dihedral angle between two l.s. planes)
are estimated using the full covariance matrix. The cell e.s.d.'s are taken
into account individually in the estimation of e.s.d.'s in distances, angles
and torsion angles; correlations between e.s.d.'s in cell parameters are only
used when they are defined by crystal symmetry. An approximate (isotropic)
treatment of cell e.s.d.'s is used for estimating e.s.d.'s involving l.s.
planes.
;
loop_
    _geom_bond_atom_site_label_1
    _geom_bond_atom_site_label_2
    _geom_bond_site_symmetry_2
    _geom_bond_distance
    _geom_bond_publ_flag
    Br1 C2 . 1.891(3) ?
    S1 C8 . 1.685(3) ?
    O1 C4 . 1.352(4) ?
    O1 C15 . 1.417(4) ?
    O2 C5 . 1.351(4) ?
    O2 H2' . 0.826(19) ?
    N1 C7 . 1.267(4) ?
    N1 N2 . 1.363(3) ?
    N2 C8 . 1.342(4) ?
    N2 H2 . 0.840(18) ?
    N3 C8 . 1.308(4) ?
    N3 C9 . 1.454(4) ?
    N3 H3' . 0.842(18) ?
    C1 C2 . 1.366(4) ?
    C1 C6 . 1.392(4) ?
    C1 H1 . 0.9300 ?
    C2 C3 . 1.385(4) ?
    C3 C4 . 1.374(4) ?
    C3 H3 . 0.9300 ?
    C4 C5 . 1.394(4) ?
    C5 C6 . 1.379(4) ?
    C6 C7 . 1.449(4) ?
    C7 H7 . 0.9300 ?
    C9 C14 . 1.506(4) ?
    C9 C10 . 1.508(4) ?
    C9 H9 . 0.9800 ?
    C10 C11 . 1.513(5) ?
    C10 H10A . 0.9700 ?
    C10 H10B . 0.9700 ?
    C11 C12 . 1.507(6) ?
    C11 H11A . 0.9700 ?
    C11 H11B . 0.9700 ?
    C12 C13 . 1.507(6) ?
    C12 H12A . 0.9700 ?
    C12 H12B . 0.9700 ?
    C13 C14 . 1.513(5) ?
    C13 H13A . 0.9700 ?
    C13 H13B . 0.9700 ?
    C14 H14A . 0.9700 ?
    C14 H14B . 0.9700 ?
    C15 H15A . 0.9600 ?
    C15 H15B . 0.9600 ?
    C15 H15C . 0.9600 ?
loop_
    _geom_angle_atom_site_label_1
    _geom_angle_atom_site_label_2
    _geom_angle_atom_site_label_3
    _geom_angle_site_symmetry_1
    _geom_angle_site_symmetry_3
    _geom_angle
    _geom_angle_publ_flag
    C4 O1 C15 . . 118.5(3) ?
    C5 O2 H2' . . 113(3) ?
    C7 N1 N2 . . 115.6(3) ?
    C8 N2 N1 . . 120.9(2) ?
    C8 N2 H2 . . 120(2) ?
    N1 N2 H2 . . 119(2) ?
    C8 N3 C9 . . 125.6(2) ?
    C8 N3 H3' . . 119(2) ?
    C9 N3 H3' . . 115(2) ?
    C2 C1 C6 . . 119.1(3) ?
    C2 C1 H1 . . 120.4 ?
    C6 C1 H1 . . 120.4 ?
    C1 C2 C3 . . 122.6(3) ?
    C1 C2 Br1 . . 119.6(2) ?
    C3 C2 Br1 . . 117.8(2) ?
    C4 C3 C2 . . 118.1(3) ?
    C4 C3 H3 . . 120.9 ?
    C2 C3 H3 . . 120.9 ?
    O1 C4 C3 . . 126.0(3) ?
    O1 C4 C5 . . 113.8(3) ?
    C3 C4 C5 . . 120.2(3) ?
    O2 C5 C6 . . 119.3(3) ?
    O2 C5 C4 . . 120.0(3) ?
    C6 C5 C4 . . 120.7(3) ?
    C5 C6 C1 . . 119.2(3) ?
    C5 C6 C7 . . 119.2(3) ?
    C1 C6 C7 . . 121.5(3) ?
    N1 C7 C6 . . 121.9(3) ?
    N1 C7 H7 . . 119.1 ?
    C6 C7 H7 . . 119.1 ?
    N3 C8 N2 . . 116.6(3) ?
    N3 C8 S1 . . 124.5(2) ?
    N2 C8 S1 . . 118.8(2) ?
    N3 C9 C14 . . 111.7(3) ?
    N3 C9 C10 . . 108.2(2) ?
    C14 C9 C10 . . 111.4(3) ?
    N3 C9 H9 . . 108.5 ?
    C14 C9 H9 . . 108.5 ?
    C10 C9 H9 . . 108.5 ?
    C9 C10 C11 . . 111.4(3) ?
    C9 C10 H10A . . 109.3 ?
    C11 C10 H10A . . 109.3 ?
    C9 C10 H10B . . 109.3 ?
    C11 C10 H10B . . 109.3 ?
    H10A C10 H10B . . 108.0 ?
    C12 C11 C10 . . 111.1(3) ?
    C12 C11 H11A . . 109.4 ?
    C10 C11 H11A . . 109.4 ?
    C12 C11 H11B . . 109.4 ?
    C10 C11 H11B . . 109.4 ?
    H11A C11 H11B . . 108.0 ?
    C11 C12 C13 . . 110.8(3) ?
    C11 C12 H12A . . 109.5 ?
    C13 C12 H12A . . 109.5 ?
    C11 C12 H12B . . 109.5 ?
    C13 C12 H12B . . 109.5 ?
    H12A C12 H12B . . 108.1 ?
    C12 C13 C14 . . 110.8(3) ?
    C12 C13 H13A . . 109.5 ?
    C14 C13 H13A . . 109.5 ?
    C12 C13 H13B . . 109.5 ?
    C14 C13 H13B . . 109.5 ?
    H13A C13 H13B . . 108.1 ?
    C9 C14 C13 . . 110.4(3) ?
    C9 C14 H14A . . 109.6 ?
    C13 C14 H14A . . 109.6 ?
    C9 C14 H14B . . 109.6 ?
    C13 C14 H14B . . 109.6 ?
    H14A C14 H14B . . 108.1 ?
    O1 C15 H15A . . 109.5 ?
    O1 C15 H15B . . 109.5 ?
    H15A C15 H15B . . 109.5 ?
    O1 C15 H15C . . 109.5 ?
    H15A C15 H15C . . 109.5 ?
    H15B C15 H15C . . 109.5 ?
loop_
    _geom_torsion_atom_site_label_1
    _geom_torsion_atom_site_label_2
    _geom_torsion_atom_site_label_3
    _geom_torsion_atom_site_label_4
    _geom_torsion_site_symmetry_1
    _geom_torsion_site_symmetry_2
    _geom_torsion_site_symmetry_3
    _geom_torsion_site_symmetry_4
    _geom_torsion
    _geom_torsion_publ_flag
    C7 N1 N2 C8 . . . . -176.8(3) ?
    C6 C1 C2 C3 . . . . 0.5(5) ?
    C6 C1 C2 Br1 . . . . -177.5(2) ?
    C1 C2 C3 C4 . . . . -1.0(5) ?
    Br1 C2 C3 C4 . . . . 177.1(2) ?
    C15 O1 C4 C3 . . . . 3.8(5) ?
    C15 O1 C4 C5 . . . . -175.5(3) ?
    C2 C3 C4 O1 . . . . -178.6(3) ?
    C2 C3 C4 C5 . . . . 0.7(5) ?
    O1 C4 C5 O2 . . . . 0.7(4) ?
    C3 C4 C5 O2 . . . . -178.7(3) ?
    O1 C4 C5 C6 . . . . 179.4(3) ?
    C3 C4 C5 C6 . . . . 0.0(5) ?
    O2 C5 C6 C1 . . . . 178.2(3) ?
    C4 C5 C6 C1 . . . . -0.4(5) ?
    O2 C5 C6 C7 . . . . 0.2(4) ?
    C4 C5 C6 C7 . . . . -178.4(3) ?
    C2 C1 C6 C5 . . . . 0.2(5) ?
    C2 C1 C6 C7 . . . . 178.1(3) ?
    N2 N1 C7 C6 . . . . -175.5(3) ?
    C5 C6 C7 N1 . . . . -172.0(3) ?
    C1 C6 C7 N1 . . . . 10.1(5) ?
    C9 N3 C8 N2 . . . . 179.5(3) ?
    C9 N3 C8 S1 . . . . -0.6(5) ?
    N1 N2 C8 N3 . . . . 4.1(4) ?
    N1 N2 C8 S1 . . . . -175.9(2) ?
    C8 N3 C9 C14 . . . . -86.2(4) ?
    C8 N3 C9 C10 . . . . 150.8(3) ?
    N3 C9 C10 C11 . . . . 178.1(3) ?
    C14 C9 C10 C11 . . . . 54.9(4) ?
    C9 C10 C11 C12 . . . . -54.6(5) ?
    C10 C11 C12 C13 . . . . 55.9(5) ?
    C11 C12 C13 C14 . . . . -57.4(4) ?
    N3 C9 C14 C13 . . . . -177.2(3) ?
    C10 C9 C14 C13 . . . . -56.0(4) ?
    C12 C13 C14 C9 . . . . 57.3(4) ?
loop_
    _geom_hbond_atom_site_label_D
    _geom_hbond_atom_site_label_H
    _geom_hbond_atom_site_label_A
    _geom_hbond_site_symmetry_A
    _geom_hbond_distance_DH
    _geom_hbond_distance_HA
    _geom_hbond_distance_DA
    _geom_hbond_angle_DHA
    O2 H2' O1 . 0.826(19) 2.21(4) 2.616(3) 110(3)
    O2 H2' S1 2_667 0.826(19) 2.43(3) 3.142(2) 145(3)
    N2 H2 O2 2_667 0.840(18) 2.25(2) 2.959(3) 142(3)
    N3 H3' S1 1_455 0.842(18) 2.81(3) 3.483(3) 138(3)
    C13 H13A <i>Cg</i>1 1_565 0.97 2.71 3.664(4) 168
_iucr_refine_instructions_details
;
TITL JMH2L2 in P-1
CELL  0.71073   5.7883  11.4120  13.1312   75.194   86.493   83.489
ZERR     2.00   0.0004   0.0010   0.0012    0.004    0.003    0.003
LATT 1
SFAC C  H  N  O  S  Br
UNIT 30 40 6 4 2 2
MERG 2
OMIT 0 1 0
OMIT 0 0 1
OMIT 1 3 1
OMIT  -3.00  50.00
L.S. 4
EXTI  0.01425
ACTA
BOND   $H
FMAP 2
PLAN 7
CONF
SIZE     0.25   0.25   0.30
DFIX 0.85 0.02 N3 H3'
DFIX 0.85 0.02 N2 H2
DFIX 0.86 0.02 O2 H2'
HTAB
EQIV $1 -x+1, -y+1, -z+2
EQIV $2 x-1, y, z
HTAB O2 O1
HTAB O2 S1_$1
HTAB N2 O2_$1
HTAB N3 S1_$2
WGHT  0.019400  0.626500
FVAR  0.198770
TEMP    23.00
Br1    6  -0.426616  0.518777  0.631544 11.000000  0.058200  0.055250 =
           0.048030 -0.003860 -0.017140 -0.018590
S1     5   0.751147  0.887053  0.803472 11.000000  0.033950  0.039040 =
           0.061010 -0.004790 -0.008160 -0.016090
O1     4  -0.132203  0.202944  0.975257 11.000000  0.065490  0.040470 =
           0.050250  0.001000 -0.012230 -0.029150
O2     4   0.190099  0.336202  0.998896 11.000000  0.052190  0.039390 =
           0.048420  0.000790 -0.016830 -0.018100
N1     3   0.278889  0.667167  0.812972 11.000000  0.033520  0.032340 =
           0.049060 -0.009610 -0.005540 -0.010670
N2     3   0.470348  0.716963  0.831620 11.000000  0.033490  0.028740 =
           0.056850 -0.004980 -0.013390 -0.008300
N3     3   0.335780  0.896745  0.724675 11.000000  0.037160  0.033580 =
           0.050570 -0.001950 -0.010010 -0.015800
C1     1  -0.069571  0.533978  0.763830 11.000000  0.038670  0.033360 =
           0.043260 -0.008080 -0.001310 -0.007810
AFIX 43
H1     2  -0.052284  0.608875  0.716714 11.000000 -1.200000
AFIX 0
C2     1  -0.237080  0.464652  0.750178 11.000000  0.041130  0.038800 =
           0.039000 -0.008810 -0.005370 -0.010660
C3     1  -0.270876  0.353002  0.818628 11.000000  0.039960  0.041940 =
           0.043530 -0.012300 -0.002330 -0.016840
AFIX 43
H3     2  -0.387734  0.308097  0.808175 11.000000 -1.200000
AFIX 0
C4     1  -0.126829  0.310482  0.902414 11.000000  0.041260  0.033840 =
           0.039600 -0.006830  0.001260 -0.014680
C5     1   0.045884  0.379494  0.917651 11.000000  0.036810  0.032270 =
           0.040200 -0.009690 -0.002730 -0.009010
C6     1   0.074901  0.491008  0.849213 11.000000  0.035070  0.031070 =
           0.044270 -0.011680 -0.001990 -0.008130
C7     1   0.260037  0.558844  0.865877 11.000000  0.035770  0.031240 =
           0.045130 -0.008340 -0.004740 -0.008920
AFIX 43
H7     2   0.368121  0.521818  0.916864 11.000000 -1.200000
AFIX 0
C8     1   0.502788  0.833053  0.783928 11.000000  0.033290  0.034210 =
           0.039290 -0.010320  0.001440 -0.009900
C9     1   0.334688  1.023837  0.666900 11.000000  0.039860  0.032530 =
           0.042860 -0.003020 -0.004860 -0.012860
AFIX 13
H9     2   0.494862  1.039948  0.643942 11.000000 -1.200000
AFIX 0
C10    1   0.192108  1.043790  0.570430 11.000000  0.066190  0.044400 =
           0.043210 -0.002810 -0.012230 -0.013610
AFIX 23
H10A   2   0.036880  1.020644  0.591796 11.000000 -1.200000
H10B   2   0.262602  0.992242  0.526209 11.000000 -1.200000
AFIX 0
C11    1   0.175803  1.175452  0.507863 11.000000  0.094020  0.049900 =
           0.054340  0.006860 -0.015550 -0.013930
AFIX 23
H11A   2   0.328602  1.195671  0.478832 11.000000 -1.200000
H11B   2   0.073394  1.186645  0.449624 11.000000 -1.200000
AFIX 0
C12    1   0.084240  1.259645  0.575986 11.000000  0.066550  0.044270 =
           0.085960  0.009830  0.001160 -0.000310
AFIX 23
H12A   2  -0.074693  1.245142  0.599171 11.000000 -1.200000
H12B   2   0.083756  1.343502  0.535117 11.000000 -1.200000
AFIX 0
C13    1   0.232023  1.239718  0.670672 11.000000  0.071180  0.034940 =
           0.075420 -0.016570  0.014300 -0.011520
AFIX 23
H13A   2   0.167473  1.292961  0.714499 11.000000 -1.200000
H13B   2   0.388151  1.260147  0.647626 11.000000 -1.200000
AFIX 0
C14    1   0.242265  1.108544  0.734414 11.000000  0.056560  0.041890 =
           0.047600 -0.010570  0.000610 -0.014810
AFIX 23
H14A   2   0.342281  1.096866  0.793569 11.000000 -1.200000
H14B   2   0.087765  1.089836  0.762031 11.000000 -1.200000
AFIX 0
C15    1  -0.289966  0.121690  0.962942 11.000000  0.064020  0.044380 =
           0.059880 -0.007120 -0.002460 -0.031210
AFIX 137
H15A   2  -0.446580  0.157721  0.969302 11.000000 -1.500000
H15B   2  -0.265902  0.046821  1.016478 11.000000 -1.500000
H15C   2  -0.264332  0.105461  0.894702 11.000000 -1.500000
AFIX 0
H3'    2   0.211259  0.865840  0.722628 11.000000  0.041250
H2     2   0.576424  0.672058  0.867878 11.000000  0.040420
H2'    2   0.144388  0.276564  1.042238 11.000000  0.054510
HKLF    4  1.0  1.00  0.00  0.00  0.00  1.00  0.00  0.00  0.00  1.00
END
;
