# Supplementary material for: (2E)-2-(5-Bromo-2-hy­droxy-3-meth­oxy­benzyl­idene)-N-cyclo­hexyl­hydrazine­carbothio­amide
Source: Acta Crystallogr Sect E Struct Rep Online. 2012 Feb 24;68(Pt 3):o836–7. doi: 10.1107/S1600536812007039 (PMC3297895; doi:10.1107/S1600536812007039)
Supplement: Supplementary file 2 [file e-68-0o836-Isup2.hkl]

# 
# h,k,l, Fc-squared, Fo-squared, sigma(Fo-squared) and status flag 
# 
data_I
_shelx_title ' JMH2L2 in P-1' 
_shelx_refln_list_code          4 
_shelx_F_calc_maximum      172.22 
_exptl_crystal_F_000       396.00 
_reflns_d_resolution_high  0.8409 
 
loop_ 
 _symmetry_equiv_pos_as_xyz 
 'x, y, z' 
 '-x, -y, -z' 
 
_cell_length_a     5.7883 
_cell_length_b    11.4120 
_cell_length_c    13.1312 
_cell_angle_alpha  75.194 
_cell_angle_beta   86.493 
_cell_angle_gamma  83.489 
 
_shelx_F_squared_multiplier     1.000 
 
loop_ 
 _refln_index_h 
 _refln_index_k 
 _refln_index_l 
 _refln_F_squared_calc 
 _refln_F_squared_meas 
 _refln_F_squared_sigma 
 _refln_observed_status 
   1   0   0      727.51      608.09     45.41 o 
   2   0   0      988.20     1095.44    115.83 o 
   3   0   0      281.89      258.43     28.40 o 
   4   0   0      269.60      238.01     26.61 o 
   5   0   0        1.99        5.57      7.34 o 
   6   0   0      335.28      345.93     39.28 o 
  -6   1   0      445.39      436.31     23.14 o 
  -5   1   0        1.67        6.04      2.55 o 
  -4   1   0        4.37        2.43      1.75 o 
  -3   1   0       13.82        8.48      1.27 o 
  -2   1   0     1385.87     1600.31     76.23 o 
  -1   1   0     1322.48     1373.27     41.80 o 
   1   1   0       31.92       30.67      1.73 o 
   2   1   0     5883.20     5277.26    555.44 o 
   3   1   0      133.10      160.62     18.24 o 
   4   1   0      379.71      378.92     41.34 o 
   5   1   0      376.06      319.95     35.75 o 
   6   1   0       19.73       13.92      7.85 o 
  -6   2   0      215.74      221.64     12.07 o 
  -5   2   0      440.69      423.46     22.43 o 
  -4   2   0        5.81        8.54      1.63 o 
  -3   2   0      531.05      524.03     24.99 o 
  -2   2   0      292.05      270.45     10.81 o 
  -1   2   0      184.59      170.89      5.88 o 
   0   2   0     2143.14     2171.89     84.79 o 
   1   2   0     7006.95     7150.18    246.28 o 
   2   2   0      194.93      176.06      8.34 o 
   3   2   0     3672.42     4291.77    452.13 o 
   4   2   0       18.04       17.21      4.81 o 
   5   2   0        4.56       11.90      6.58 o 
   6   2   0      118.16      146.62     19.75 o 
  -6   3   0      118.55      115.42      6.86 o 
  -5   3   0       12.30       15.30      2.33 o 
  -4   3   0       96.29      111.42      9.19 o 
  -3   3   0      428.87      456.68     29.23 o 
  -2   3   0      323.70      294.65     11.09 o 
  -1   3   0     2458.62     2405.65     87.98 o 
   0   3   0     4100.42     4153.55    162.45 o 
   1   3   0      707.87      719.12     23.65 o 
   2   3   0      922.70     1040.49     48.53 o 
   3   3   0       69.68       87.38      4.31 o 
   4   3   0      215.55      222.85     13.98 o 
   5   3   0      465.32      480.35     29.61 o 
   6   3   0      302.30      372.99     42.32 o 
  -6   4   0        1.43        4.54      2.71 o 
  -5   4   0        4.32        5.08      2.36 o 
  -4   4   0      262.20      237.87     12.76 o 
  -3   4   0     1001.73      940.48     40.31 o 
  -2   4   0     4239.52     4243.94    180.74 o 
  -1   4   0      431.85      435.62     15.16 o 
   0   4   0      610.24      660.69     24.16 o 
   1   4   0     1048.37     1077.43     35.38 o 
   2   4   0      993.12     1081.27     42.57 o 
   3   4   0      173.26      179.09      8.53 o 
   4   4   0      780.70      789.53     36.74 o 
   5   4   0      243.57      245.20     13.30 o 
   6   4   0      124.94      120.73      6.95 o 
  -6   5   0       52.56       46.54      4.20 o 
  -5   5   0        2.51        2.24      2.89 o 
  -4   5   0       14.45       10.19      2.18 o 
  -3   5   0      390.41      343.57     15.20 o 
  -2   5   0      157.86      143.65      6.61 o 
  -1   5   0     1986.21     1996.57     84.58 o 
   0   5   0     5255.65     5610.98    235.61 o 
   1   5   0      600.00      625.62     23.01 o 
   2   5   0      574.00      609.36     25.93 o 
   3   5   0      512.29      533.24     22.86 o 
   4   5   0       68.14       63.39      5.12 o 
   5   5   0       68.40       71.69      6.00 o 
   6   5   0      563.76      550.87     28.41 o 
  -5   6   0       35.07       44.33      4.12 o 
  -4   6   0        1.09       -0.89      3.43 o 
  -3   6   0      227.11      235.42     11.68 o 
  -2   6   0      372.29      375.30     16.45 o 
  -1   6   0      650.88      537.85     25.39 o 
   0   6   0     1462.08     1465.58     62.45 o 
   1   6   0      167.87      188.77      8.43 o 
   2   6   0      203.50      221.47     14.11 o 
   3   6   0        2.86        1.13      1.31 o 
   4   6   0      544.35      537.17     27.20 o 
   5   6   0      386.30      417.83     21.94 o 
   6   6   0       29.00       22.46      3.18 o 
  -5   7   0       88.98       92.55      6.34 o 
  -4   7   0        5.91        7.29      2.92 o 
  -3   7   0      471.82      457.79     26.00 o 
  -2   7   0      469.52      495.14     25.58 o 
  -1   7   0       10.58        9.92      1.69 o 
   0   7   0      494.22      517.00     20.44 o 
   1   7   0       78.00       86.08      4.23 o 
   2   7   0      209.21      225.42     12.29 o 
   3   7   0     1030.22      972.20     50.92 o 
   4   7   0      551.40      514.61     27.14 o 
   5   7   0        3.39        2.61      2.40 o 
   6   7   0       50.71       55.96      6.80 o 
  -4   8   0      148.94      154.11      8.02 o 
  -3   8   0       19.15       20.83      2.65 o 
  -2   8   0       70.51       66.54      4.08 o 
  -1   8   0      162.49      175.91      8.72 o 
   0   8   0      550.47      549.50     33.03 o 
   1   8   0       55.45       53.48      3.13 o 
   2   8   0       85.39       75.84      4.95 o 
   3   8   0      815.47      834.25     43.56 o 
   4   8   0      153.17      161.45      9.34 o 
   5   8   0      448.70      449.79     27.76 o 
  -4   9   0       12.93       12.02      3.23 o 
  -3   9   0      378.82      414.49     37.62 o 
  -2   9   0      923.15      990.30     47.64 o 
  -1   9   0      440.78      451.78     23.87 o 
   0   9   0       63.55       53.40      4.10 o 
   1   9   0       58.18       56.94      3.47 o 
   2   9   0     1114.64     1131.81     52.91 o 
   3   9   0      306.72      285.56     16.11 o 
   4   9   0      471.26      484.39     29.91 o 
   5   9   0       70.99       81.59      6.72 o 
  -3  10   0      154.01      165.23     11.31 o 
  -2  10   0       40.69       43.53      4.81 o 
  -1  10   0       38.50       42.91      5.46 o 
   0  10   0       93.81       83.15      7.97 o 
   1  10   0        4.37        5.29      2.89 o 
   2  10   0        7.95        2.97      2.85 o 
   3  10   0      624.10      657.70     34.72 o 
   4  10   0       56.26       47.44      4.66 o 
  -3  11   0        2.06      -10.63      7.09 o 
  -2  11   0       51.76       65.09      7.51 o 
  -1  11   0       86.72      101.80     10.51 o 
   0  11   0        1.15        2.97      3.89 o 
   1  11   0      110.09       97.55      9.39 o 
   2  11   0      188.67      182.66     10.78 o 
   3  11   0        3.39        0.81      3.02 o 
   4  11   0       56.16       45.16      6.80 o 
  -2  12   0       56.63       65.50      7.59 o 
  -1  12   0        9.70        7.12      4.97 o 
   0  12   0       11.67        8.56      5.10 o 
   1  12   0        1.73        6.46      4.07 o 
   2  12   0       35.55       30.33      5.41 o 
   3  12   0      160.87      161.07     20.26 o 
   0  13   0       63.84       75.23      8.41 o 
   1  13   0       62.88       49.84      6.97 o 
  -3 -12   1        0.21       -0.22      6.20 o 
  -2 -12   1       51.06       61.50      6.08 o 
  -1 -12   1       10.16        7.97      4.38 o 
   0 -12   1       26.77       32.64      6.09 o 
   1 -12   1      104.00      109.41     10.56 o 
  -4 -11   1        5.73        5.50      5.65 o 
  -3 -11   1        9.64       11.62      4.43 o 
  -2 -11   1        6.14        7.29      3.74 o 
  -1 -11   1       58.45       53.92      5.54 o 
   0 -11   1      128.72      127.31     11.46 o 
   1 -11   1      167.70      139.12     12.27 o 
   2 -11   1       11.49       19.30      5.01 o 
  -4 -10   1      157.15      139.92     13.28 o 
  -3 -10   1       56.54       57.45      4.75 o 
  -2 -10   1      133.95      135.59     11.15 o 
  -1 -10   1      603.15      632.42     33.52 o 
   0 -10   1       32.10       30.64      4.11 o 
   1 -10   1      288.04      267.37     21.32 o 
   2 -10   1      230.85      218.07     23.05 o 
   3 -10   1       58.93       61.31      7.06 o 
  -5  -9   1      386.94      434.27     26.97 o 
  -4  -9   1       67.95       73.85      8.91 o 
  -3  -9   1      155.11      152.05      9.54 o 
  -2  -9   1        7.83        3.60      3.07 o 
  -1  -9   1       27.38       27.96      2.74 o 
   0  -9   1      470.66      505.71     21.72 o 
   1  -9   1      179.75      186.90     19.57 o 
   2  -9   1       10.29        9.74      2.77 o 
   3  -9   1       45.81       38.87      4.56 o 
   4  -9   1        0.67        1.12      4.82 o 
  -5  -8   1        1.36       -3.30      3.49 o 
  -4  -8   1       96.36       77.16      6.09 o 
  -3  -8   1      347.85      353.85     19.04 o 
  -2  -8   1       61.10       64.05      4.41 o 
  -1  -8   1      670.28      688.87     29.66 o 
   0  -8   1      834.11      858.40     40.27 o 
   1  -8   1       47.40       60.03      4.10 o 
   2  -8   1       15.70       13.32      1.88 o 
   3  -8   1       59.38       68.23      4.32 o 
   4  -8   1       92.10      104.30      7.94 o 
  -6  -7   1       28.89       24.49      4.17 o 
  -5  -7   1       47.73       46.98      7.79 o 
  -4  -7   1        7.10        6.05      3.06 o 
  -3  -7   1       44.67       36.57      3.06 o 
  -2  -7   1     1403.90     1218.26     63.38 o 
  -1  -7   1      544.27      544.69     23.37 o 
   0  -7   1      275.91      266.35     12.76 o 
   1  -7   1     1423.20     1394.07     55.22 o 
   2  -7   1      302.48      279.67     12.45 o 
   3  -7   1        8.80        9.85      1.89 o 
   4  -7   1        5.56       23.72      3.19 o 
   5  -7   1        3.79        2.95      3.27 o 
  -6  -6   1      165.20      161.52     10.43 o 
  -5  -6   1      126.48      112.46      9.31 o 
  -4  -6   1      234.31      228.84     12.41 o 
  -3  -6   1        1.30        0.66      1.41 o 
  -2  -6   1       76.19       69.77      3.85 o 
  -1  -6   1     3018.36     3186.40    135.25 o 
   0  -6   1     2392.36     2311.92    107.46 o 
   1  -6   1      691.76      661.56     26.22 o 
   2  -6   1       96.19       88.88      5.66 o 
   3  -6   1        9.74       10.27      1.97 o 
   4  -6   1        0.25       -3.78      2.52 o 
   5  -6   1        5.35        4.53      2.97 o 
  -6  -5   1       24.70       24.51      5.17 o 
  -5  -5   1        9.60        7.74      2.22 o 
  -4  -5   1      233.69      232.80     12.16 o 
  -3  -5   1        8.00       47.68      5.59 o 
  -2  -5   1     2857.07     2836.33    131.45 o 
  -1  -5   1      671.32      567.64     20.95 o 
   0  -5   1       30.45       15.48      1.33 o 
   1  -5   1      533.53      533.32     21.02 o 
   2  -5   1      855.04      842.01     40.00 o 
   3  -5   1       11.86       10.79      1.48 o 
   4  -5   1      144.49      143.70      8.20 o 
   5  -5   1      100.74      105.34      6.57 o 
   6  -5   1       25.44       25.56      3.57 o 
  -6  -4   1       73.39       67.86     11.40 o 
  -5  -4   1      161.81      169.52     10.76 o 
  -4  -4   1        0.54        1.13      1.43 o 
  -3  -4   1      790.25      729.94     33.95 o 
  -2  -4   1     1282.96     1200.96     50.96 o 
  -1  -4   1       71.93       64.49      2.73 o 
   0  -4   1     6105.58     6275.42    244.36 o 
   1  -4   1     1909.66     1949.85     71.31 o 
   2  -4   1        4.94        5.02      1.05 o 
   3  -4   1      287.54      390.08     16.90 o 
   4  -4   1        5.31        1.01      2.02 o 
   5  -4   1       10.91        9.89      2.43 o 
   6  -4   1       39.96       48.20      6.54 o 
  -6  -3   1      126.50      134.97     18.49 o 
  -5  -3   1        3.36        2.27      2.14 o 
  -4  -3   1       56.55       42.90      2.37 o 
  -3  -3   1      627.36      625.12     29.22 o 
  -2  -3   1       68.67       59.09      2.52 o 
  -1  -3   1     3948.59     3762.68    146.89 o 
   0  -3   1     4961.40     4455.91    188.14 o 
   1  -3   1       26.05       30.67      1.42 o 
   2  -3   1        5.64        9.27      0.97 o 
   3  -3   1       84.57       94.58      4.49 o 
   4  -3   1       90.80       86.97      5.19 o 
   5  -3   1      467.75      460.30     24.37 o 
   6  -3   1       98.33      100.43      6.24 o 
  -6  -2   1        3.09      -10.63      8.35 o 
  -5  -2   1        0.46       -7.09      6.58 o 
  -4  -2   1       17.85       12.91      5.57 o 
  -3  -2   1     1358.18     1443.21    107.09 o 
  -2  -2   1     1073.49     1012.43     46.60 o 
  -1  -2   1     6312.76     6038.53    220.99 o 
   0  -2   1     1630.00     1613.85     68.32 o 
   1  -2   1      241.64      257.57      9.08 o 
   2  -2   1      713.74      696.51     24.66 o 
   3  -2   1       13.25        9.67      1.16 o 
   4  -2   1     1126.53     1032.18     53.22 o 
   5  -2   1      327.49      335.66     16.23 o 
   6  -2   1        3.34       -3.25      2.17 o 
  -6  -1   1      189.10      186.17     23.05 o 
  -5  -1   1        5.47        0.51      7.34 o 
  -4  -1   1      583.29      507.02     54.84 o 
  -3  -1   1      814.60      710.13     75.85 o 
  -2  -1   1     4870.52     5705.76    600.55 o 
  -1  -1   1     6806.65     6821.74    289.76 o 
   0  -1   1      260.34      152.92     21.28 o 
   1  -1   1     8573.12     8588.23    339.22 o 
   2  -1   1      106.75      108.33      4.82 o 
   3  -1   1      383.53      361.22     15.73 o 
   4  -1   1       74.68       70.96      3.44 o 
   5  -1   1       14.08       16.04      1.55 o 
   6  -1   1       12.26       11.51      2.23 o 
  -6   0   1        0.20       -5.82      8.35 o 
  -5   0   1       12.09        3.04      6.33 o 
  -4   0   1      117.90      115.74     14.18 o 
  -3   0   1      195.20      189.58     21.29 o 
  -2   0   1     1825.60     1656.97    174.74 o 
  -1   0   1     2258.44     2079.37    155.05 o 
   1   0   1     1247.74     1288.09     55.30 o 
   2   0   1      274.73      305.11     19.00 o 
   3   0   1      315.90      326.82     19.91 o 
   4   0   1     1271.95     1187.69     72.58 o 
   5   0   1      872.58      901.54     54.56 o 
   6   0   1       27.20       25.33      3.72 o 
  -6   1   1        0.28       -1.01      8.10 o 
  -5   1   1      102.71       91.59      8.09 o 
  -4   1   1        2.85       -0.54      2.28 o 
  -3   1   1     1607.58     1339.07    141.74 o 
  -2   1   1     1597.24     1550.27    106.56 o 
  -1   1   1     6293.72     6038.75    211.57 o 
   1   1   1     3065.43     3046.53    105.50 o 
   2   1   1      119.96      121.28      7.50 o 
   3   1   1     1877.56     1994.02    210.53 o 
   4   1   1     1045.23     1158.35    123.19 o 
   5   1   1       86.81       84.57     11.90 o 
   6   1   1      217.95      238.37     28.12 o 
  -6   2   1       16.67       16.19      2.31 o 
  -5   2   1      217.35      212.97     11.53 o 
  -4   2   1      405.53      405.66     19.28 o 
  -3   2   1      807.81      811.24     37.90 o 
  -2   2   1     1721.96     1580.72     82.11 o 
  -1   2   1     2039.22     2079.02     71.82 o 
   0   2   1     4467.92     4506.52    190.30 o 
   1   2   1      905.08      872.31     32.22 o 
   2   2   1     2098.18     1954.64     90.99 o 
   3   2   1       41.48       41.37      3.56 o 
   4   2   1      542.09      558.47     42.62 o 
   5   2   1      953.02      848.90     90.99 o 
   6   2   1      119.69      162.32     20.51 o 
  -6   3   1       34.05       36.57      3.34 o 
  -5   3   1       23.36       26.29      2.70 o 
  -4   3   1      166.80      183.83      9.99 o 
  -3   3   1      467.96      406.30     21.44 o 
  -2   3   1     4144.27     3852.39    135.89 o 
  -1   3   1     2749.65     2764.41     90.80 o 
   0   3   1       12.15       10.92      0.73 o 
   2   3   1      664.71      771.15     32.82 o 
   3   3   1       11.83       23.31      1.58 o 
   4   3   1      841.78      720.20     37.61 o 
   5   3   1      766.64      772.45     47.35 o 
   6   3   1        1.12       -0.01      2.62 o 
  -6   4   1       21.91       21.31      3.10 o 
  -5   4   1        9.55        2.42      2.85 o 
  -4   4   1      622.92      597.17     31.21 o 
  -3   4   1      490.53      458.13     21.49 o 
  -2   4   1       32.16       29.78      1.55 o 
  -1   4   1      617.84      615.14     24.24 o 
   0   4   1     1644.59     1718.02     67.23 o 
   1   4   1        0.47        1.00      0.71 o 
   2   4   1     1868.10     1882.93     74.05 o 
   3   4   1     2220.36     2353.69     99.71 o 
   4   4   1      234.94      287.67     13.66 o 
   5   4   1       55.76       59.33      3.47 o 
   6   4   1       62.05       71.56      4.64 o 
  -6   5   1        1.52       19.61      4.68 o 
  -5   5   1       98.51      106.90      7.19 o 
  -4   5   1      301.12      293.18     15.77 o 
  -3   5   1      119.40      117.98      5.13 o 
  -2   5   1      255.91      239.01     11.27 o 
  -1   5   1     1681.89     1711.93     67.23 o 
   0   5   1       10.42        8.98      1.17 o 
   1   5   1     1211.71     1206.65     47.24 o 
   2   5   1      210.32      274.87     10.28 o 
   3   5   1      211.35      210.41      8.58 o 
   4   5   1     1005.17      997.72     46.58 o 
   5   5   1      656.95      651.66     34.36 o 
   6   5   1        5.47       -1.12      2.74 o 
  -5   6   1        7.21        9.71      3.04 o 
  -4   6   1       40.29       37.40      3.46 o 
  -3   6   1      501.68      512.32     22.38 o 
  -2   6   1      823.05      807.28     42.33 o 
  -1   6   1      163.37      167.16      8.18 o 
   0   6   1     1606.56     1752.71     81.73 o 
   1   6   1       86.85       97.20      4.23 o 
   2   6   1      636.26      644.73     32.13 o 
   3   6   1     1333.62     1439.61     57.10 o 
   4   6   1      798.70      843.01     39.14 o 
   5   6   1      306.85      295.44     16.07 o 
   6   6   1        4.71       11.63      2.75 o 
  -5   7   1        9.78        5.98      3.28 o 
  -4   7   1      165.62      169.21     11.11 o 
  -3   7   1      134.17      131.43      9.04 o 
  -2   7   1       28.77       36.49      4.46 o 
  -1   7   1      784.47      836.59     40.14 o 
   0   7   1        2.62        3.94      1.56 o 
   1   7   1      133.65      126.04      5.89 o 
   2   7   1     1755.31     1602.41     68.59 o 
   3   7   1      823.13      805.57     40.02 o 
   4   7   1      218.49      224.45     15.68 o 
   5   7   1      141.82      137.06      8.16 o 
   6   7   1       84.63       92.37      6.16 o 
  -5   8   1       55.68       59.68      7.47 o 
  -4   8   1       60.19       62.21      5.79 o 
  -3   8   1      108.83      109.50      6.77 o 
  -2   8   1      464.64      510.45     27.20 o 
  -1   8   1       61.35       64.35      4.81 o 
   0   8   1       56.27       42.90      3.81 o 
   1   8   1      133.08      136.59      7.16 o 
   2   8   1      397.52      387.29     18.60 o 
   3   8   1       89.30       87.26      4.52 o 
   4   8   1      273.63      274.04     15.07 o 
   5   8   1      211.93      200.95     11.54 o 
  -4   9   1       56.26       65.55      5.62 o 
  -3   9   1       23.68       26.58      3.88 o 
  -2   9   1        4.65        6.24      2.67 o 
  -1   9   1        0.29        6.66      2.40 o 
   0   9   1      164.21      163.34      8.22 o 
   1   9   1       97.88       89.57      6.07 o 
   2   9   1     3187.09     2811.14    170.06 o 
   3   9   1      157.40      152.71      8.86 o 
   4   9   1        8.37       15.97      3.74 o 
   5   9   1        3.19       -2.05      3.54 o 
  -3  10   1       15.16       17.49      4.07 o 
  -2  10   1       44.58       43.75      4.72 o 
  -1  10   1        7.98       13.86      3.31 o 
   0  10   1      121.35       99.59      9.21 o 
   1  10   1      205.42      200.79     13.21 o 
   2  10   1      673.48      717.86     40.85 o 
   3  10   1      212.20      216.83     12.28 o 
   4  10   1      127.48      130.03      9.31 o 
   5  10   1      114.93       99.53      7.84 o 
  -3  11   1       40.02       47.59      9.37 o 
  -2  11   1       50.31       59.88      7.16 o 
  -1  11   1        2.68       -0.75      4.46 o 
   0  11   1       84.71       72.43      7.61 o 
   1  11   1       45.96       42.21      5.59 o 
   2  11   1      112.75       98.90      7.44 o 
   3  11   1      308.02      319.80     20.57 o 
   4  11   1      157.02      169.57     14.77 o 
  -2  12   1        1.39        5.41      5.22 o 
  -1  12   1       80.05       70.48     19.62 o 
   0  12   1       17.28        8.89      4.79 o 
   1  12   1        7.43        8.52      6.83 o 
   2  12   1      272.93      254.24     20.59 o 
   3  12   1      138.03      143.83     18.49 o 
   0  13   1       44.25       41.95      6.34 o 
   1  13   1       70.36       71.89      7.89 o 
   2  13   1       29.00       26.49      5.35 o 
  -2 -12   2        5.53       -0.03      4.06 o 
  -1 -12   2       75.73       81.94      7.25 o 
   0 -12   2      275.64      231.51     15.79 o 
   1 -12   2        4.15       12.52      5.00 o 
  -3 -11   2        0.69       -0.04      5.69 o 
  -2 -11   2       51.66       51.10      8.86 o 
  -1 -11   2      416.84      368.00     23.71 o 
   0 -11   2      286.48      240.57     23.14 o 
   1 -11   2       15.28       12.01      6.07 o 
   2 -11   2       40.67       38.52      6.02 o 
  -4 -10   2       17.67       11.79      5.44 o 
  -3 -10   2      237.67      245.01     15.97 o 
  -2 -10   2       63.35       68.37      6.56 o 
  -1 -10   2        3.55       19.85      3.71 o 
   0 -10   2      241.93      237.27     15.75 o 
   1 -10   2      161.66      141.83     10.19 o 
   2 -10   2        0.73        7.62      7.21 o 
   3 -10   2      138.63      143.24     12.53 o 
  -5  -9   2        7.03        4.05      4.09 o 
  -4  -9   2       99.90       91.59      9.63 o 
  -3  -9   2        9.83       12.50      2.83 o 
  -2  -9   2      121.45      116.91      7.20 o 
  -1  -9   2      562.10      575.57     36.48 o 
   0  -9   2      400.15      355.11     28.42 o 
   1  -9   2        9.23        8.38      2.61 o 
   2  -9   2      124.38      124.37      7.48 o 
   3  -9   2      112.49      123.47      9.06 o 
   4  -9   2       10.81       10.07      6.07 o 
  -5  -8   2       16.25       10.15      3.74 o 
  -4  -8   2       12.10       11.54      3.46 o 
  -3  -8   2      899.86      889.68     46.24 o 
  -2  -8   2      593.90      574.23     30.29 o 
  -1  -8   2      432.85      422.87     18.19 o 
   0  -8   2       95.96       97.86      8.11 o 
   1  -8   2      473.67      502.00     19.80 o 
   2  -8   2      662.81      666.67     31.82 o 
   3  -8   2      368.01      372.55     17.93 o 
   4  -8   2      103.91      105.20      7.99 o 
  -5  -7   2      164.60      140.42      9.88 o 
  -4  -7   2       16.84       12.44      3.59 o 
  -3  -7   2     4046.11     4039.69    208.38 o 
  -2  -7   2      531.64      534.96     28.26 o 
  -1  -7   2        7.81        7.51      1.51 o 
   0  -7   2      742.78      789.19     41.35 o 
   1  -7   2      348.98      332.14     15.80 o 
   2  -7   2       10.45        9.79      1.62 o 
   3  -7   2      389.39      408.07     18.17 o 
   4  -7   2       10.56        3.96      2.84 o 
   5  -7   2        3.36        3.95      3.19 o 
  -6  -6   2        0.45       -0.92      2.92 o 
  -5  -6   2      111.40       94.05      7.20 o 
  -4  -6   2       35.64       42.12      3.25 o 
  -3  -6   2      175.99      170.27      8.31 o 
  -2  -6   2      144.69      138.07      7.69 o 
  -1  -6   2     1678.98     1503.89     63.44 o 
   0  -6   2      385.49      383.64     18.13 o 
   1  -6   2      162.47      171.93      7.92 o 
   2  -6   2      106.52      104.56      5.34 o 
   3  -6   2        3.20        3.05      1.84 o 
   4  -6   2      258.79      258.64     24.28 o 
   5  -6   2      409.52      432.73     23.09 o 
  -6  -5   2       20.82       19.99      4.12 o 
  -5  -5   2       13.83       11.28      2.96 o 
  -4  -5   2       57.19       48.78      4.28 o 
  -3  -5   2     1484.23     1523.05     70.53 o 
  -2  -5   2     2418.16     2425.50    112.18 o 
  -1  -5   2     1632.49     1712.87     72.39 o 
   0  -5   2     1433.99     1693.53     78.19 o 
   1  -5   2      164.08      171.24      7.14 o 
   2  -5   2        7.10       15.18      2.49 o 
   3  -5   2      579.41      567.37     26.63 o 
   4  -5   2      324.02      317.44     15.37 o 
   5  -5   2       35.70       35.61      3.56 o 
  -6  -4   2        0.07       -1.93      2.08 o 
  -5  -4   2      149.62      121.58      7.75 o 
  -4  -4   2      718.61      681.87     35.36 o 
  -3  -4   2      789.83      796.04     41.40 o 
  -2  -4   2      540.60      561.08     26.22 o 
  -1  -4   2     3037.68     3343.60    122.28 o 
   0  -4   2     1490.66     1415.49     59.80 o 
   1  -4   2       83.03       73.08      3.06 o 
   2  -4   2      814.28      758.29     32.87 o 
   3  -4   2      459.99      473.67     19.10 o 
   4  -4   2      125.84      126.79      9.32 o 
   5  -4   2      159.76      158.30      9.10 o 
   6  -4   2       88.65       86.43      5.88 o 
  -5  -3   2      319.73      340.52     17.80 o 
  -4  -3   2       16.41       18.26      1.57 o 
  -3  -3   2      569.40      573.82     29.77 o 
  -2  -3   2     3238.58     3226.74    143.26 o 
  -1  -3   2     2829.39     3002.44    109.91 o 
   0  -3   2       11.61       29.64     14.05 o 
   1  -3   2       89.11       97.53      3.70 o 
   2  -3   2        4.22        5.48      1.40 o 
   3  -3   2     1282.00     1261.51     44.88 o 
   4  -3   2      709.97      683.07     29.80 o 
   5  -3   2      110.81       98.94      6.06 o 
   6  -3   2        0.36       -0.83      2.62 o 
  -6  -2   2        0.24        6.07      9.87 o 
  -5  -2   2       24.53       36.45      9.62 o 
  -4  -2   2      960.44     1092.47     80.21 o 
  -3  -2   2     4311.04     4262.23    222.39 o 
  -2  -2   2      798.45      796.78     41.34 o 
  -1  -2   2      111.48      103.22      3.92 o 
   0  -2   2       81.54       75.58      3.14 o 
   1  -2   2     1326.49     1326.48     46.82 o 
   2  -2   2      223.15      185.44      7.05 o 
   3  -2   2     2923.06     2888.38    124.32 o 
   4  -2   2       38.88       37.06      2.66 o 
   5  -2   2       12.21        7.83      2.28 o 
   6  -2   2       11.02       11.85      2.59 o 
  -6  -1   2       53.25       56.71     12.66 o 
  -5  -1   2      354.46      442.60     48.92 o 
  -4  -1   2       45.97       52.41      9.11 o 
  -3  -1   2      154.17      146.45     16.98 o 
  -2  -1   2     1287.52     1311.37     79.08 o 
  -1  -1   2     4800.58     5007.95    183.81 o 
   0  -1   2      743.09      704.24     25.14 o 
   1  -1   2     4206.51     4174.25    138.76 o 
   2  -1   2     1111.34     1060.46     37.26 o 
   3  -1   2      906.85      835.84     43.62 o 
   4  -1   2      693.98      657.04     28.63 o 
   5  -1   2      625.00      638.95     30.32 o 
   6  -1   2        0.91       -1.14      2.24 o 
  -6   0   2      116.50      140.79     19.24 o 
  -5   0   2       70.75       83.80     12.15 o 
  -3   0   2     3481.73     3987.12    420.23 o 
  -2   0   2     3146.90     3231.46    208.84 o 
  -1   0   2     3954.06     4151.66    163.24 o 
   0   0   2     2067.93     1943.43     72.21 o 
   1   0   2      709.89      693.59     24.37 o 
   2   0   2      954.31      844.68     33.79 o 
   3   0   2     1115.52     1024.85     44.38 o 
   4   0   2     2089.34     1981.18     91.46 o 
   5   0   2      512.24      525.87     23.18 o 
   6   0   2       24.00       22.06      2.74 o 
  -6   1   2        1.84       11.64     10.12 o 
  -5   1   2      228.94      223.71     26.35 o 
  -4   1   2      963.37      926.27     68.97 o 
  -3   1   2      817.25      945.00     70.17 o 
  -2   1   2      464.84      452.30     21.47 o 
  -1   1   2     8975.32     9179.16    306.01 o 
   0   1   2      288.71      294.40     10.46 o 
   1   1   2     2683.31     2768.03    102.36 o 
   2   1   2     3985.65     3665.28    154.92 o 
   3   1   2      810.57      748.74     31.93 o 
   4   1   2       13.36        9.70      2.02 o 
   5   1   2      278.51      299.42     13.23 o 
   6   1   2        1.75        2.96      1.86 o 
  -6   2   2      106.89      114.00      7.20 o 
  -5   2   2      629.60      671.29     35.90 o 
  -4   2   2      372.76      354.83     16.77 o 
  -3   2   2       36.36       38.19      2.23 o 
  -2   2   2      141.25      130.83      6.08 o 
  -1   2   2    12109.71    11577.34    403.86 o 
   0   2   2     5611.48     5781.96    245.17 o 
   1   2   2     3135.90     3063.61    119.82 o 
   2   2   2      161.39      143.01      6.87 o 
   3   2   2      543.51      508.67     23.78 o 
   4   2   2      426.31      406.66     19.09 o 
   5   2   2      588.41      577.46     27.20 o 
   6   2   2       19.50       16.42      2.13 o 
  -6   3   2       14.24       16.38      2.63 o 
  -5   3   2        1.61       11.44      2.63 o 
  -4   3   2      170.44      160.74      7.84 o 
  -3   3   2      780.01      765.33     35.70 o 
  -2   3   2       26.72       43.79      2.17 o 
  -1   3   2       77.88       81.80      3.02 o 
   0   3   2     2370.35     2420.03     94.95 o 
   1   3   2      759.72      739.42     27.19 o 
   2   3   2     3301.31     3214.23    135.78 o 
   3   3   2     3479.69     3429.70    159.44 o 
   4   3   2      724.80      718.34     33.49 o 
   5   3   2      161.79      164.39      7.96 o 
   6   3   2        1.62        0.16      1.74 o 
  -6   4   2        8.16        1.24      2.69 o 
  -5   4   2      290.04      297.07     15.98 o 
  -4   4   2      449.73      468.58     28.06 o 
  -3   4   2        4.88        4.82      1.08 o 
  -2   4   2       22.15       24.54      1.48 o 
  -1   4   2        4.34        4.90      0.74 o 
   0   4   2      416.59      436.15     16.05 o 
   1   4   2     1386.44     1343.85     52.76 o 
   2   4   2     6095.94     5564.42    257.74 o 
   3   4   2      297.80      264.95     12.78 o 
   4   4   2      220.50      234.25     11.26 o 
   5   4   2      177.96      158.98      8.93 o 
   6   4   2       16.16       13.82      2.47 o 
  -6   5   2       79.90       88.61      8.18 o 
  -5   5   2       58.14       60.73      4.64 o 
  -4   5   2      108.97      117.92      6.98 o 
  -3   5   2      274.37      276.40     11.01 o 
  -2   5   2      536.47      550.01     26.74 o 
  -1   5   2      423.48      472.01     18.81 o 
   0   5   2     1584.65     1671.97     65.48 o 
   1   5   2      339.54      317.41     11.72 o 
   2   5   2     1358.25     1315.08     61.16 o 
   3   5   2     1243.64     1175.89     50.24 o 
   4   5   2      658.52      618.93     32.67 o 
   5   5   2        8.14        4.40      2.31 o 
   6   5   2       78.11       86.05      5.60 o 
  -5   6   2        1.02       -4.62      3.08 o 
  -4   6   2      298.67      304.63     19.07 o 
  -3   6   2      288.99      312.37     13.79 o 
  -2   6   2       52.95       54.98      3.70 o 
  -1   6   2      303.34      299.23     18.77 o 
   0   6   2        7.05        8.80      1.69 o 
   1   6   2     1262.08     1219.45     47.96 o 
   2   6   2     2718.63     2562.40    118.62 o 
   3   6   2      609.03      623.02     26.47 o 
   4   6   2        1.51        0.70      1.85 o 
   5   6   2        0.08       -2.18      2.41 o 
   6   6   2        6.87        3.68      2.99 o 
  -5   7   2       81.02       86.88      6.76 o 
  -4   7   2       93.12       97.48      7.15 o 
  -3   7   2       49.90       42.79      3.04 o 
  -2   7   2        0.75       -1.23      1.92 o 
  -1   7   2      248.19      255.71     12.19 o 
   0   7   2      277.99      286.89     12.44 o 
   1   7   2     2401.60     2320.10    103.62 o 
   2   7   2      279.30      288.19     17.36 o 
   3   7   2       54.03       52.16      3.34 o 
   4   7   2      187.61      177.56      9.47 o 
   5   7   2      123.35      112.51      6.90 o 
   6   7   2      315.95      292.99     15.91 o 
  -5   8   2        2.85        7.44      3.93 o 
  -4   8   2       32.94       34.76      4.35 o 
  -3   8   2       51.01       53.29      4.09 o 
  -2   8   2       10.97       16.91      3.54 o 
  -1   8   2      466.44      409.83     19.31 o 
   0   8   2     1607.37     1670.72    104.84 o 
   1   8   2      190.35      197.22      9.61 o 
   2   8   2      307.00      316.28     15.17 o 
   3   8   2     1382.67     1410.45     65.67 o 
   4   8   2        2.25        2.26      2.65 o 
   5   8   2      237.83      247.59     13.96 o 
  -4   9   2       31.05       31.10      3.64 o 
  -3   9   2        2.05        0.06      2.69 o 
  -2   9   2      456.84      474.80     25.29 o 
  -1   9   2       67.07       62.18      4.00 o 
   0   9   2        4.56        3.29      2.00 o 
   1   9   2     1239.76     1319.24     61.04 o 
   2   9   2      916.28      969.09     50.25 o 
   3   9   2      316.22      318.81     15.50 o 
   4   9   2        2.76        3.59      2.96 o 
   5   9   2       10.81       13.97      3.49 o 
  -4  10   2        0.10       12.57      5.33 o 
  -3  10   2       31.45       23.84      3.98 o 
  -2  10   2       25.21       25.90      4.09 o 
  -1  10   2       19.40       18.49      3.46 o 
   0  10   2      637.02      587.42     44.86 o 
   1  10   2      430.92      411.27     40.16 o 
   2  10   2        3.44        4.39      2.73 o 
   3  10   2        2.58        3.66      2.69 o 
   4  10   2       85.80       94.12      6.65 o 
   5  10   2       14.60        9.49      3.82 o 
  -3  11   2       21.72       17.21      7.34 o 
  -2  11   2        9.40        7.75      4.56 o 
  -1  11   2      175.68      166.51     14.15 o 
   0  11   2       77.91       78.48      8.14 o 
   1  11   2       88.82       66.98      7.06 o 
   2  11   2      497.79      503.16     30.94 o 
   3  11   2      141.23      158.25     10.90 o 
   4  11   2       95.12       94.82     11.77 o 
  -2  12   2       22.02       18.17      5.28 o 
  -1  12   2        5.24        6.14      4.81 o 
   0  12   2      225.27      228.47     26.09 o 
   1  12   2      267.08      257.68     20.78 o 
   2  12   2       83.65       77.19      8.14 o 
   3  12   2       58.11       52.66     10.38 o 
  -1  13   2       70.04       71.98      8.68 o 
   0  13   2       46.09       45.51      6.97 o 
   1  13   2       55.67       51.11      6.92 o 
   2  13   2        3.61        5.16      4.59 o 
  -1 -12   3      162.04      163.91     11.86 o 
   0 -12   3       15.43       11.67      4.36 o 
  -3 -11   3      363.52      370.00     42.07 o 
  -2 -11   3      260.45      275.06     21.92 o 
  -1 -11   3        1.35       -1.29      4.49 o 
   0 -11   3       28.54       26.80      5.68 o 
   1 -11   3       51.98       47.71      5.53 o 
   2 -11   3        2.33        5.45      5.44 o 
  -4 -10   3      166.72      153.09     34.95 o 
  -3 -10   3      209.72      189.36     15.84 o 
  -2 -10   3        9.72        5.11      3.52 o 
  -1 -10   3      224.21      201.86     21.15 o 
   0 -10   3       34.96       33.47      6.96 o 
   1 -10   3       15.49       16.23      3.82 o 
   2 -10   3      144.46      164.23     14.14 o 
   3 -10   3       16.67       18.14      5.10 o 
  -4  -9   3       20.43       12.72      6.07 o 
  -3  -9   3      274.65      290.71     15.96 o 
  -2  -9   3      487.77      471.46     25.07 o 
  -1  -9   3      244.61      243.43     15.60 o 
   0  -9   3       18.40        7.76      4.18 o 
   1  -9   3       14.63       15.59      2.82 o 
   2  -9   3       34.20       30.10      3.66 o 
   3  -9   3       10.06        8.68      7.74 o 
  -5  -8   3        3.10        0.42      3.51 o 
  -4  -8   3      491.71      477.74     39.99 o 
  -3  -8   3      201.05      202.87     11.46 o 
  -2  -8   3      475.84      451.86     24.09 o 
  -1  -8   3       13.05       12.00      2.28 o 
   0  -8   3        2.13        1.68      2.31 o 
   1  -8   3       75.21       80.80      4.38 o 
   2  -8   3      190.05      197.71      9.26 o 
   3  -8   3        4.51        1.74      2.56 o 
   4  -8   3       74.35       73.09      6.23 o 
  -5  -7   3      194.49      222.57     17.46 o 
  -4  -7   3      233.60      206.52     15.30 o 
  -3  -7   3      270.55      276.36     14.79 o 
  -2  -7   3      368.40      324.99     17.27 o 
  -1  -7   3      684.10      671.82     31.46 o 
   0  -7   3       26.54       28.00      2.48 o 
   1  -7   3      699.42      725.71     31.40 o 
   2  -7   3      834.38      805.40     47.46 o 
   3  -7   3      274.23      264.76     13.05 o 
   4  -7   3       38.74       36.62      3.80 o 
   5  -7   3       41.78       39.86      4.77 o 
  -6  -6   3       81.12       88.74      8.06 o 
  -5  -6   3       35.66       40.62      5.82 o 
  -4  -6   3      705.41      672.11     42.44 o 
  -3  -6   3     1258.37     1259.97     65.68 o 
  -2  -6   3       96.73       94.16      5.57 o 
  -1  -6   3       23.02       26.31      2.50 o 
   0  -6   3        8.14        3.27      1.48 o 
   1  -6   3      158.17      188.01      8.52 o 
   2  -6   3       84.34       75.13      4.06 o 
   3  -6   3      586.25      594.65     26.00 o 
   4  -6   3      200.41      206.75     11.62 o 
   5  -6   3       14.19       12.54      3.16 o 
  -6  -5   3        0.48       -1.31      2.56 o 
  -5  -5   3      220.75      225.25     18.56 o 
  -4  -5   3      829.38      747.82     45.07 o 
  -3  -5   3      520.00      510.92     23.94 o 
  -2  -5   3      390.75      434.83     20.35 o 
  -1  -5   3      327.00      323.80     16.90 o 
   0  -5   3      272.57      309.40     16.41 o 
   1  -5   3      587.40      570.52     24.87 o 
   2  -5   3     1766.75     1780.39     94.56 o 
   3  -5   3      412.21      385.10     18.26 o 
   4  -5   3        3.14       22.80      2.40 o 
   5  -5   3        0.85        0.48      2.93 o 
  -6  -4   3       40.10       38.13      4.51 o 
  -5  -4   3      343.32      330.74     20.20 o 
  -4  -4   3      174.85      168.96     11.33 o 
  -3  -4   3      205.71      196.82     13.79 o 
  -2  -4   3      794.23      796.08     36.97 o 
  -1  -4   3      962.78     1204.39     56.03 o 
   0  -4   3      408.49      377.85     16.52 o 
   1  -4   3       65.29       47.27      3.14 o 
   2  -4   3     1099.17     1055.82     50.50 o 
   3  -4   3      226.68      201.07      8.83 o 
   4  -4   3      372.25      373.50     22.83 o 
   5  -4   3       92.26       86.62      5.74 o 
   6  -4   3       18.21       15.65      3.17 o 
  -6  -3   3       26.03       25.95      2.52 o 
  -5  -3   3        2.84        2.76      1.74 o 
  -4  -3   3      291.53      271.97     14.32 o 
  -3  -3   3     1909.19     1942.79    104.04 o 
  -2  -3   3      134.04      138.23      6.03 o 
  -1  -3   3     1096.46     1118.53     47.25 o 
   0  -3   3      553.57      528.78     19.88 o 
   1  -3   3      957.53      980.16     34.36 o 
   2  -3   3     1216.01     1211.62     48.98 o 
   3  -3   3      614.96      536.50     20.21 o 
   4  -3   3      173.23      169.01      7.76 o 
   5  -3   3       11.72       26.09      3.62 o 
   6  -3   3        2.31        5.29      2.76 o 
  -5  -2   3      299.45      282.26     21.06 o 
  -4  -2   3      673.43      677.13     35.07 o 
  -3  -2   3       75.80       80.24      4.43 o 
  -2  -2   3      118.30      105.74      4.69 o 
  -1  -2   3      420.61      434.16     16.02 o 
   0  -2   3       82.22       89.79      3.50 o 
   1  -2   3     7351.22     7447.94    247.42 o 
   2  -2   3     5882.72     6250.95    264.70 o 
   3  -2   3       23.17       18.12      1.08 o 
   4  -2   3       70.43       67.98      3.54 o 
   5  -2   3       92.84       96.32      6.67 o 
   6  -2   3       24.46       25.88      3.12 o 
  -4  -1   3      694.68      712.12     53.07 o 
  -3  -1   3       56.88       65.23      4.09 o 
  -2  -1   3      114.38      115.24      6.14 o 
  -1  -1   3      190.80      184.14      6.57 o 
   0  -1   3     4398.32     4573.97    171.03 o 
   1  -1   3      445.29      434.71     14.62 o 
   2  -1   3     2526.13     2665.58    105.26 o 
   3  -1   3     1148.81     1073.48     42.87 o 
   4  -1   3      913.75      792.40     37.93 o 
   5  -1   3        4.86        5.97      1.80 o 
   6  -1   3        3.80       20.60      2.85 o 
  -4   0   3     1386.42     1351.82    142.47 o 
  -3   0   3      307.38      287.37     21.52 o 
  -2   0   3      201.14      216.41     10.29 o 
  -1   0   3      599.57      616.72     21.55 o 
   0   0   3      213.18      197.55      7.09 o 
   1   0   3     1504.64     1490.53     52.69 o 
   2   0   3     3774.14     3999.43    173.64 o 
   3   0   3      843.06      851.22     40.75 o 
   4   0   3      101.24      116.96      5.45 o 
   5   0   3      516.45      525.68     24.84 o 
   6   0   3      118.12      111.10      6.65 o 
  -5   1   3      352.33      321.54     24.20 o 
  -4   1   3      236.78      222.34     16.84 o 
  -3   1   3        1.65        0.16      0.77 o 
  -2   1   3       24.55       19.40      1.25 o 
  -1   1   3     3813.33     3863.02    128.21 o 
   0   1   3      681.51      676.57     23.96 o 
   1   1   3     1879.37     1960.24     65.66 o 
   2   1   3      714.66      713.06     28.57 o 
   3   1   3     1332.74     1262.48     54.56 o 
   4   1   3      421.55      406.18     17.67 o 
   5   1   3      497.16      502.35     21.65 o 
   6   1   3       69.77       73.72      5.30 o 
  -6   2   3        1.39        3.17      2.19 o 
  -5   2   3       12.26       12.75      2.04 o 
  -4   2   3       11.72        8.73      1.24 o 
  -3   2   3      866.25      882.31     41.84 o 
  -2   2   3      256.44      259.08     11.34 o 
  -1   2   3    29658.76    29510.23    987.49 o 
   0   2   3     4433.79     4228.42    167.61 o 
   1   2   3      317.12      279.50     11.42 o 
   2   2   3     2653.44     2491.91    105.54 o 
   3   2   3     1974.67     1980.27     83.84 o 
   4   2   3      139.18      121.61      6.08 o 
   5   2   3      195.59      198.45      8.96 o 
   6   2   3       46.71       42.43      3.35 o 
  -6   3   3       21.21       21.98      3.08 o 
  -5   3   3       71.07       64.25      4.76 o 
  -4   3   3      197.76      183.29      9.81 o 
  -3   3   3       18.39       17.69      1.69 o 
  -2   3   3       31.69       27.47      1.56 o 
  -1   3   3      811.76      738.43     25.71 o 
   0   3   3      815.16      904.69     42.86 o 
   1   3   3     5478.59     5378.42    196.47 o 
   2   3   3     2792.29     2710.28    106.70 o 
   3   3   3      222.28      230.84     11.04 o 
   4   3   3        8.63        6.06      1.40 o 
   5   3   3        5.55        7.76      1.54 o 
   6   3   3      131.44      127.63     10.09 o 
  -6   4   3      105.61      101.73      7.62 o 
  -5   4   3       70.46       72.43      5.97 o 
  -4   4   3        3.21        1.43      1.82 o 
  -3   4   3       41.99       42.66      3.03 o 
  -2   4   3      157.13      181.84      7.37 o 
  -1   4   3      842.79      857.06     31.49 o 
   0   4   3     5382.34     5085.79    214.34 o 
   1   4   3     3049.02     3040.58    118.60 o 
   2   4   3      826.27      955.50     44.41 o 
   3   4   3      194.60      214.04      9.36 o 
   4   4   3      325.92      334.64     15.93 o 
   5   4   3      127.38      121.97      7.07 o 
   6   4   3      248.05      241.45     11.83 o 
  -6   5   3        1.28        1.46      3.19 o 
  -5   5   3       10.97        7.32      3.01 o 
  -4   5   3        3.51        2.02      2.10 o 
  -3   5   3        7.65        4.99      2.07 o 
  -2   5   3      129.45      138.13      6.28 o 
  -1   5   3     1531.70     1506.07     64.10 o 
   0   5   3      613.83      562.75     26.09 o 
   1   5   3     3048.47     3137.32    144.90 o 
   2   5   3      185.90      141.02      6.31 o 
   3   5   3       96.75       79.43      4.06 o 
   4   5   3       35.49       40.73      2.78 o 
   5   5   3      524.39      492.98     25.86 o 
   6   5   3       20.57       23.92      3.12 o 
  -5   6   3      180.97      181.72     14.72 o 
  -4   6   3       14.75       25.90      4.46 o 
  -3   6   3      268.50      281.01     13.23 o 
  -2   6   3      156.02      132.64      6.79 o 
  -1   6   3      193.32      258.79     11.33 o 
   0   6   3      656.74      605.73     28.31 o 
   1   6   3     1784.06     1781.10     69.57 o 
   2   6   3      512.97      499.25     22.09 o 
   3   6   3        1.05        2.65      1.37 o 
   4   6   3      206.09      231.70     15.82 o 
   5   6   3      230.86      193.91     10.84 o 
   6   6   3       95.52       99.46      8.10 o 
  -5   7   3       11.85       15.51      3.87 o 
  -4   7   3        2.46        0.64      2.97 o 
  -3   7   3        2.75        6.32      2.30 o 
  -2   7   3      164.52      158.74      8.90 o 
  -1   7   3     1687.54     1889.69     88.08 o 
   0   7   3     1698.79     1707.91     87.46 o 
   1   7   3      182.45      184.48      8.80 o 
   2   7   3        7.58       28.89      2.28 o 
   3   7   3      295.56      270.90     13.71 o 
   4   7   3       31.47       20.29      2.90 o 
   5   7   3      492.35      495.63     26.27 o 
   6   7   3      187.21      202.92     11.57 o 
  -5   8   3        1.77       -1.69      5.03 o 
  -4   8   3        2.49        2.38      3.60 o 
  -3   8   3       52.81       62.92      4.06 o 
  -2   8   3       16.68       14.36      2.64 o 
  -1   8   3      824.36      920.28     42.96 o 
   0   8   3      603.93      631.01     29.70 o 
   1   8   3      679.72      713.54     30.43 o 
   2   8   3      481.14      496.84     23.51 o 
   3   8   3        7.36        0.26      2.10 o 
   4   8   3       73.55       83.17      5.60 o 
   5   8   3      254.97      242.17     13.64 o 
  -4   9   3        5.10        8.64      4.80 o 
  -3   9   3       10.18        8.41      2.42 o 
  -2   9   3        4.92        8.28      2.78 o 
  -1   9   3      704.60      735.62     34.38 o 
   0   9   3      166.82      184.70      9.22 o 
   1   9   3       74.17       65.20      4.02 o 
   2   9   3      111.33      120.34      6.38 o 
   3   9   3      197.98      201.63     10.01 o 
   4   9   3        1.64       -1.27      2.92 o 
   5   9   3        8.39        7.54      3.54 o 
  -4  10   3        5.96        7.54      3.11 o 
  -3  10   3        1.60        0.19      2.71 o 
  -2  10   3       25.35       31.91      4.48 o 
  -1  10   3       47.47       48.59      4.86 o 
   0  10   3      162.27      166.60     11.35 o 
   1  10   3      536.04      539.04     33.20 o 
   2  10   3      223.13      232.96     13.11 o 
   3  10   3       19.54       16.06      2.63 o 
   4  10   3      216.77      218.71     12.44 o 
   5  10   3      246.02      268.64     15.21 o 
  -3  11   3      153.43      150.92     13.25 o 
  -2  11   3      137.54      149.99     13.07 o 
  -1  11   3        6.15        5.32      4.65 o 
   0  11   3       59.83       58.05      6.88 o 
   1  11   3      950.21      892.21     67.64 o 
   2  11   3       41.08       36.01      4.35 o 
   3  11   3      100.14      109.23      8.17 o 
   4  11   3       62.74       65.23      6.26 o 
  -2  12   3        3.16       -2.98      4.90 o 
  -1  12   3       69.87       81.22      8.86 o 
   0  12   3       51.95       70.68     10.13 o 
   1  12   3       95.48      104.56     10.02 o 
   2  12   3       28.50       21.14     15.57 o 
   3  12   3       18.72       18.39      5.32 o 
  -1  13   3       29.32       33.09      6.53 o 
   0  13   3        5.96        4.29      6.45 o 
   1  13   3        0.93       -3.41      6.58 o 
   2  13   3       15.95       14.72      5.10 o 
  -2 -11   4        1.08        3.29      4.86 o 
  -1 -11   4        0.52        1.81      4.78 o 
   0 -11   4        0.27       -0.87      4.80 o 
   1 -11   4       52.50       44.64      5.40 o 
  -3 -10   4        1.78        0.61      5.57 o 
  -2 -10   4      119.57      121.46     11.06 o 
  -1 -10   4       56.66       40.21      5.95 o 
   0 -10   4      143.65      118.70     11.10 o 
   1 -10   4      147.84      145.87     13.15 o 
   2 -10   4        9.95        7.74      5.10 o 
  -4  -9   4       77.17       71.60      8.86 o 
  -3  -9   4       52.96       59.49      7.15 o 
  -2  -9   4       33.58       34.85      6.13 o 
  -1  -9   4        7.60       10.87      3.19 o 
   0  -9   4      390.19      404.99     31.64 o 
   1  -9   4        8.76       15.88      4.90 o 
   2  -9   4      125.78      115.66      8.76 o 
   3  -9   4      135.85      130.87     11.80 o 
  -5  -8   4       95.19       87.70     11.44 o 
  -4  -8   4      343.38      384.92     29.39 o 
  -3  -8   4        1.67       -1.86      2.32 o 
  -2  -8   4      200.43      184.92     16.42 o 
  -1  -8   4       11.71       20.14     18.10 o 
   0  -8   4      142.66      144.14     10.68 o 
   1  -8   4      950.82      966.31     58.68 o 
   2  -8   4      782.47      784.44     37.88 o 
   3  -8   4       15.20       10.95      2.91 o 
   4  -8   4        2.21       -0.22      3.68 o 
  -5  -7   4      385.62      407.96     30.91 o 
  -4  -7   4        2.92        1.31      3.04 o 
  -3  -7   4       39.77       46.58      7.20 o 
  -2  -7   4      224.36      236.73     12.98 o 
  -1  -7   4      170.75      191.01      9.49 o 
   0  -7   4      337.24      331.91     15.78 o 
   1  -7   4      223.64      229.14     10.41 o 
   2  -7   4      227.77      224.52     15.26 o 
   3  -7   4       56.50       51.55      4.02 o 
   4  -7   4      162.15      151.44     10.52 o 
  -5  -6   4       11.31        9.65      3.11 o 
  -4  -6   4      805.58      799.33     48.23 o 
  -3  -6   4      620.07      624.00     32.52 o 
  -2  -6   4       65.66       55.11      3.82 o 
  -1  -6   4      797.69      794.54     37.28 o 
   0  -6   4       34.56       46.97      3.60 o 
   1  -6   4       82.49       86.22      4.40 o 
   2  -6   4     1484.45     1509.19     71.74 o 
   3  -6   4        7.23       11.80      1.77 o 
   4  -6   4       51.71       45.29      4.05 o 
   5  -6   4       19.47       15.35      3.53 o 
  -6  -5   4       18.08       18.15      3.16 o 
  -5  -5   4       60.81       54.20      4.47 o 
  -4  -5   4      625.92      637.79     38.58 o 
  -3  -5   4      526.66      558.04     29.17 o 
  -2  -5   4      646.80      600.69     31.65 o 
  -1  -5   4       72.96       86.30      5.36 o 
   0  -5   4     1305.32     1359.15     58.93 o 
   1  -5   4     1538.91     1556.54     62.17 o 
   2  -5   4      688.09      675.93     32.42 o 
   3  -5   4       38.25       38.66      2.55 o 
   4  -5   4       51.92       45.11      3.42 o 
   5  -5   4        0.16       -3.63      2.95 o 
  -6  -4   4      117.93      105.14      8.82 o 
  -5  -4   4        9.21        4.98      2.35 o 
  -4  -4   4      110.93      118.22      9.97 o 
  -3  -4   4       72.90       73.51      4.60 o 
  -2  -4   4        1.16       -1.91      1.27 o 
  -1  -4   4     2181.57     2060.16     95.73 o 
   0  -4   4     3513.98     3535.85    151.84 o 
   1  -4   4     1229.57     1203.93     47.99 o 
   2  -4   4      163.72      148.68      7.60 o 
   3  -4   4      154.47      122.25      8.30 o 
   4  -4   4      109.74      106.36      5.72 o 
   5  -4   4      108.44      103.26      6.55 o 
  -6  -3   4       11.19       10.24      2.23 o 
  -5  -3   4      223.59      231.75     14.33 o 
  -4  -3   4      450.88      437.27     30.24 o 
  -3  -3   4       75.56       70.90      4.18 o 
  -2  -3   4      256.25      229.49      9.95 o 
  -1  -3   4     1201.78     1284.10     50.93 o 
   0  -3   4       90.42       73.82      3.30 o 
   1  -3   4     2411.27     2460.62     97.40 o 
   2  -3   4     1509.62     1435.13     62.36 o 
   3  -3   4      111.79      125.14      5.68 o 
   4  -3   4       38.63       33.35      3.01 o 
   5  -3   4       97.45       92.11      6.00 o 
   6  -3   4        0.87        2.61      3.03 o 
  -6  -2   4      136.96      135.13      8.53 o 
  -5  -2   4      140.21      132.29      8.28 o 
  -4  -2   4       21.06       23.33      2.02 o 
  -3  -2   4       34.30       60.00      4.86 o 
  -2  -2   4        4.96        7.04      0.88 o 
  -1  -2   4     2105.26     2197.43     80.32 o 
   0  -2   4     4599.18     4808.38    178.28 o 
   1  -2   4     1628.34     1595.58     53.27 o 
   2  -2   4       96.13      105.34      4.19 o 
   3  -2   4      262.48      278.72     10.56 o 
   4  -2   4        2.78        0.58      1.58 o 
   5  -2   4       15.17       24.23      2.58 o 
   6  -2   4      107.49      104.21      6.62 o 
  -5  -1   4        2.93        5.68      1.67 o 
  -4  -1   4      120.75      123.28      6.13 o 
  -3  -1   4      292.97      277.74     14.67 o 
  -2  -1   4      759.10      823.65     32.84 o 
  -1  -1   4     4092.68     4339.59    161.35 o 
   0  -1   4      969.01      981.83     36.75 o 
   1  -1   4      169.38      167.26      5.74 o 
   2  -1   4      763.31      721.85     25.47 o 
   3  -1   4       90.80       84.36      3.71 o 
   4  -1   4      458.51      470.49     27.38 o 
   5  -1   4      310.81      297.17     16.16 o 
   6  -1   4       99.63       95.32      6.09 o 
  -5   0   4      125.00      113.04      8.26 o 
  -4   0   4        5.38        3.99      1.08 o 
  -3   0   4      384.57      388.78     18.60 o 
  -2   0   4     1035.59     1054.55     45.56 o 
  -1   0   4     1475.99     1349.16     44.93 o 
   0   0   4      295.40      278.06      9.93 o 
   1   0   4     3616.09     3612.48    120.51 o 
   2   0   4     3787.52     4103.56    163.29 o 
   3   0   4      763.92      812.99     30.42 o 
   4   0   4      324.71      327.07     14.43 o 
   5   0   4       13.74       10.33      1.95 o 
   6   0   4      317.79      315.26     17.23 o 
  -6   1   4       66.18       55.60      4.09 o 
  -5   1   4        9.34       11.03      1.93 o 
  -4   1   4       44.96       59.24      3.19 o 
  -3   1   4      172.34      174.40      8.48 o 
  -2   1   4      948.04      989.68     39.56 o 
  -1   1   4     3994.08     3948.77    131.64 o 
   0   1   4    14680.03    14731.20    552.17 o 
   1   1   4     2217.15     2268.90     75.76 o 
   2   1   4      288.45      302.42     11.37 o 
   3   1   4       23.04       23.88      1.47 o 
   4   1   4      186.94      218.78      9.74 o 
   5   1   4       81.01       75.83      4.30 o 
   6   1   4      331.67      323.15     21.62 o 
  -6   2   4        5.73        8.73      3.18 o 
  -5   2   4        1.39        3.09      1.92 o 
  -4   2   4       34.63       33.05      2.43 o 
  -3   2   4       18.37       18.53      1.47 o 
  -2   2   4     1962.59     1991.61     79.37 o 
  -1   2   4      279.25      338.10     11.36 o 
   0   2   4     1232.92     1239.27     46.16 o 
   1   2   4     1995.95     1968.26     72.59 o 
   2   2   4      833.37      869.05     34.75 o 
   3   2   4       27.06       22.89      1.40 o 
   4   2   4     1545.36     1501.39     64.68 o 
   5   2   4      712.20      719.96     34.23 o 
   6   2   4       19.17       15.43      3.00 o 
  -6   3   4       98.10       89.43      7.71 o 
  -5   3   4      132.45      123.18      6.90 o 
  -4   3   4       16.37       13.04      2.19 o 
  -3   3   4      312.34      325.35     15.66 o 
  -2   3   4      917.72      964.60     36.07 o 
  -1   3   4      222.44      230.39      8.13 o 
   0   3   4      180.81      171.79      7.49 o 
   1   3   4     1004.07     1023.52     44.58 o 
   2   3   4      272.01      277.70     12.03 o 
   3   3   4     1425.34     1542.88     60.92 o 
   4   3   4       16.18       19.52      1.83 o 
   5   3   4      179.00      174.09      8.79 o 
   6   3   4      413.53      394.00     20.51 o 
  -6   4   4        0.67        2.10      2.89 o 
  -5   4   4       46.56       52.67      5.55 o 
  -4   4   4       78.18       81.30      5.06 o 
  -3   4   4      228.92      242.33     10.72 o 
  -2   4   4       35.04       25.34      1.66 o 
  -1   4   4     3532.76     3486.54    149.92 o 
   0   4   4     4235.74     4600.82    195.07 o 
   1   4   4       35.75       36.44      2.01 o 
   2   4   4      439.54      527.91     24.91 o 
   3   4   4       53.02       64.56      2.97 o 
   4   4   4      941.53      944.10     43.95 o 
   5   4   4      973.46      996.68     51.83 o 
   6   4   4       76.83       65.02      5.52 o 
  -5   5   4        3.40       14.11      3.20 o 
  -4   5   4        1.33        1.34      2.60 o 
  -3   5   4      669.49      711.44     32.91 o 
  -2   5   4     1054.42     1072.38     50.66 o 
  -1   5   4     1482.23     1478.38     63.21 o 
   0   5   4       81.60       72.00      3.51 o 
   1   5   4      116.18       88.07      3.84 o 
   2   5   4      530.43      565.38     28.95 o 
   3   5   4      193.55      182.61      8.10 o 
   4   5   4     1506.11     1336.83     69.86 o 
   5   5   4      110.55      101.99      6.25 o 
   6   5   4       64.78       57.01      4.36 o 
  -5   6   4        5.78        7.91      3.35 o 
  -4   6   4      113.41      134.22      9.11 o 
  -3   6   4       14.52       12.61      1.42 o 
  -2   6   4      221.09      228.98     11.23 o 
  -1   6   4     1104.34     1092.59     50.70 o 
   0   6   4      822.72      877.07     37.34 o 
   1   6   4      134.47      198.39      8.84 o 
   2   6   4      842.94      893.03     44.00 o 
   3   6   4      141.18      149.97      6.84 o 
   4   6   4       62.79       65.35      3.98 o 
   5   6   4      203.88      225.83     13.93 o 
   6   6   4      361.41      359.10     19.17 o 
  -5   7   4       27.99       31.64      4.66 o 
  -4   7   4        0.48       -1.40      3.35 o 
  -3   7   4        7.81        8.56      1.97 o 
  -2   7   4     1030.20     1059.39     55.26 o 
  -1   7   4      414.09      432.53     18.64 o 
   0   7   4       11.90       18.37      2.90 o 
   1   7   4      134.82      137.69      6.34 o 
   2   7   4       68.63       65.51      3.77 o 
   3   7   4      410.83      393.78     22.51 o 
   4   7   4     1186.09     1186.92     62.31 o 
   5   7   4      111.94      132.75      8.15 o 
   6   7   4        1.71        1.98      3.25 o 
  -4   8   4       31.08       31.31      5.23 o 
  -3   8   4      398.89      391.43     22.54 o 
  -2   8   4      172.25      192.24     10.86 o 
  -1   8   4      231.16      238.36     10.72 o 
   0   8   4      242.69      260.76     12.62 o 
   1   8   4       15.69       18.03      1.86 o 
   2   8   4      455.99      505.23     23.82 o 
   3   8   4      691.07      690.37     32.40 o 
   4   8   4      334.52      336.27     18.28 o 
   5   8   4      103.61      101.08      6.76 o 
  -4   9   4       47.45       52.83     16.20 o 
  -3   9   4        2.96        9.17      2.51 o 
  -2   9   4       48.98       54.45      4.37 o 
  -1   9   4      547.86      573.56     27.12 o 
   0   9   4      247.11      271.57     13.26 o 
   1   9   4      342.04      364.43     18.80 o 
   2   9   4      312.38      309.14     14.91 o 
   3   9   4      183.65      195.74      9.85 o 
   4   9   4      346.23      373.57     24.51 o 
   5   9   4      534.43      552.94     29.28 o 
  -4  10   4        4.01        4.87      5.23 o 
  -3  10   4      129.31      136.43     10.49 o 
  -2  10   4      423.62      433.37     26.88 o 
  -1  10   4       35.20       40.09      4.51 o 
   0  10   4       60.72       60.00      5.30 o 
   1  10   4        8.63        4.11      2.85 o 
   2  10   4      408.05      442.29     21.11 o 
   3  10   4      114.73      112.27      6.28 o 
   4  10   4      469.72      505.55     27.22 o 
   5  10   4      157.57      176.05     10.66 o 
  -3  11   4       15.72       12.88      4.35 o 
  -2  11   4        5.84        5.56      6.33 o 
  -1  11   4       53.61       66.18      7.34 o 
   0  11   4      260.24      279.46     22.21 o 
   1  11   4      406.98      377.53     29.58 o 
   2  11   4      194.16      193.97     13.01 o 
   3  11   4      106.10      114.02      7.10 o 
   4  11   4       17.02       13.12      4.32 o 
  -2  12   4        9.48        7.20      5.95 o 
  -1  12   4       11.34       16.30      5.44 o 
   0  12   4        2.43        2.69      4.49 o 
   1  12   4      251.35      236.72     19.34 o 
   2  12   4       47.39       43.46      6.02 o 
   3  12   4       37.44       40.18      5.90 o 
  -1  13   4        4.64        6.92      8.48 o 
   0  13   4        0.90       -2.65      6.83 o 
   1  13   4        0.33       -1.24      5.10 o 
   2  13   4       96.70       93.25      9.55 o 
  -1 -11   5        6.26        5.42      6.20 o 
   0 -11   5       94.53      104.69     10.54 o 
  -3 -10   5       43.74       32.40      8.61 o 
  -2 -10   5       17.38       20.86      4.78 o 
  -1 -10   5      353.31      364.39     28.67 o 
   0 -10   5       75.72       90.40     23.29 o 
   1 -10   5       40.08       38.47      6.53 o 
   2 -10   5       30.74       30.76      4.85 o 
  -4  -9   5       93.04      113.78     23.42 o 
  -3  -9   5        5.29        3.38      4.56 o 
  -2  -9   5      313.77      299.24     18.92 o 
  -1  -9   5      496.37      399.84     62.64 o 
   0  -9   5       14.79       17.20      4.90 o 
   1  -9   5      208.83      230.58     19.08 o 
   2  -9   5      172.45      165.06     17.73 o 
   3  -9   5       30.08       30.42      4.72 o 
  -4  -8   5        0.94        6.18      4.69 o 
  -3  -8   5       22.81       28.82      4.53 o 
  -2  -8   5       19.88       15.90      2.90 o 
  -1  -8   5      213.11      210.56     13.85 o 
   0  -8   5      424.09      418.20     25.86 o 
   1  -8   5      255.71      269.82     21.59 o 
   2  -8   5        2.37        1.90      4.30 o 
   3  -8   5        4.93        1.09      2.94 o 
   4  -8   5        3.98       11.03      4.86 o 
  -5  -7   5       13.71       11.74      3.84 o 
  -4  -7   5       67.60       62.27      5.64 o 
  -3  -7   5        1.42        0.84      2.31 o 
  -2  -7   5      185.23      188.43     15.61 o 
  -1  -7   5      801.55      831.48     47.26 o 
   0  -7   5      521.73      524.04     24.66 o 
   1  -7   5       21.50       19.08      2.56 o 
   2  -7   5      200.89      188.35     11.07 o 
   3  -7   5      130.54      113.43      8.11 o 
   4  -7   5       18.36       19.80      3.91 o 
  -5  -6   5       33.68       37.03      6.19 o 
  -4  -6   5      504.71      561.96     41.87 o 
  -3  -6   5       38.75       40.21      3.26 o 
  -2  -6   5      195.76      180.51      9.94 o 
  -1  -6   5      316.52      312.48     17.84 o 
   0  -6   5     1193.70     1286.12     66.90 o 
   1  -6   5     2470.41     2513.04    133.73 o 
   2  -6   5       45.02       43.77      3.27 o 
   3  -6   5        4.31        6.32      2.29 o 
   4  -6   5       32.21       34.68      4.32 o 
   5  -6   5        3.31        4.90      3.82 o 
  -5  -5   5      148.47      147.22     13.71 o 
  -4  -5   5      581.44      587.76     35.59 o 
  -3  -5   5       72.45       62.03      4.10 o 
  -2  -5   5      188.31      192.97     10.55 o 
  -1  -5   5     1298.88     1362.96     63.18 o 
   0  -5   5     1699.79     1829.67     81.08 o 
   1  -5   5      287.50      293.77     11.99 o 
   2  -5   5       63.06       69.57      4.14 o 
   3  -5   5       25.72       29.84      2.65 o 
   4  -5   5        1.78        0.65      2.65 o 
   5  -5   5       20.30       30.34      3.79 o 
  -6  -4   5        1.64        0.42      2.72 o 
  -5  -4   5      138.16      130.57      8.58 o 
  -4  -4   5        4.00       -1.70      2.30 o 
  -3  -4   5      127.81      124.58      6.25 o 
  -2  -4   5      674.69      663.49     36.56 o 
  -1  -4   5      454.07      407.70     17.89 o 
   0  -4   5      386.40      432.18     18.97 o 
   1  -4   5      183.93      189.35      7.87 o 
   2  -4   5      712.40      726.02     34.78 o 
   3  -4   5      137.91      128.80      6.70 o 
   4  -4   5      874.96      885.37     38.29 o 
   5  -4   5       15.89       20.04      3.21 o 
  -6  -3   5       45.63       42.32      4.35 o 
  -5  -3   5      104.11       92.50      6.38 o 
  -4  -3   5      175.93      208.45     15.17 o 
  -3  -3   5      701.78      670.54     34.86 o 
  -2  -3   5     1322.79     1413.01     60.86 o 
  -1  -3   5       21.68       14.87      1.28 o 
   0  -3   5     1002.77      988.28     42.77 o 
   1  -3   5     1545.33     1538.43     57.49 o 
   2  -3   5      169.96      159.92      6.77 o 
   3  -3   5      371.79      372.15     19.78 o 
   4  -3   5       51.36       98.13      4.92 o 
   5  -3   5       25.44       20.84      3.18 o 
   6  -3   5      169.97      182.10     10.50 o 
  -6  -2   5        0.53        4.51      2.27 o 
  -5  -2   5       27.37       29.76      2.94 o 
  -4  -2   5       92.06      101.86      5.76 o 
  -3  -2   5       27.24       27.80      2.46 o 
  -2  -2   5     2635.03     2785.75    138.03 o 
  -1  -2   5     2316.68     2293.04     91.06 o 
   0  -2   5      402.91      388.83     14.82 o 
   1  -2   5       39.81       43.94      2.06 o 
   2  -2   5      234.95      268.14     15.09 o 
   3  -2   5       19.68       22.88      2.06 o 
   4  -2   5      364.57      354.88     15.58 o 
   5  -2   5      560.39      543.37     36.10 o 
   6  -2   5      103.62      117.40      8.09 o 
  -6  -1   5        7.93       11.79      2.35 o 
  -5  -1   5        5.60        2.45      1.93 o 
  -4  -1   5        7.25        7.63      2.12 o 
  -3  -1   5      811.64      749.42     38.76 o 
  -2  -1   5     2153.26     2194.49     87.51 o 
  -1  -1   5      317.94      317.83     12.06 o 
   0  -1   5     1663.08     1794.07     66.89 o 
   1  -1   5      891.91      968.59     36.49 o 
   2  -1   5      496.87      583.34     22.09 o 
   3  -1   5      689.28      659.10     26.76 o 
   4  -1   5      590.60      614.53     26.59 o 
   5  -1   5       59.65       67.90      4.24 o 
   6  -1   5       91.99       94.45      7.31 o 
  -6   0   5       64.48       55.12      4.18 o 
  -5   0   5        5.47       14.03      2.35 o 
  -4   0   5      790.91      762.10     39.62 o 
  -3   0   5      880.70      846.65     43.84 o 
  -2   0   5      598.06      557.99     22.41 o 
  -1   0   5      776.26      732.60     25.89 o 
   0   0   5     3643.32     4105.53    152.61 o 
   1   0   5      550.12      581.28     20.66 o 
   2   0   5      888.16      925.90     34.58 o 
   3   0   5       70.17       75.96      5.93 o 
   4   0   5      114.07       96.05      5.65 o 
   5   0   5      107.17      114.84      6.23 o 
   6   0   5      144.13      141.10      8.31 o 
  -6   1   5       20.96       23.44      2.76 o 
  -5   1   5       13.07       10.07      2.12 o 
  -4   1   5       41.32       41.30      2.81 o 
  -3   1   5      259.41      242.75     11.70 o 
  -2   1   5     1385.43     1470.45     63.99 o 
  -1   1   5      719.50      720.86     24.19 o 
   0   1   5       46.27       43.40      1.81 o 
   1   1   5      918.99     1046.60     35.19 o 
   2   1   5      642.74      711.12     25.14 o 
   3   1   5     1434.77     1505.33     60.31 o 
   4   1   5     1566.20     1653.13     73.53 o 
   5   1   5      145.12      131.56      6.89 o 
   6   1   5        1.70       -0.85      2.57 o 
  -6   2   5        2.49       -0.93      2.45 o 
  -5   2   5      115.29      101.21      8.58 o 
  -4   2   5      578.73      600.96     31.43 o 
  -3   2   5     1100.92     1138.74     54.08 o 
  -2   2   5      113.64      112.83      4.77 o 
  -1   2   5       22.87       22.10      1.23 o 
   0   2   5        4.23        3.98      0.75 o 
   1   2   5      104.75      132.32      4.60 o 
   2   2   5      379.69      392.13     14.75 o 
   3   2   5     1455.00     1464.20     58.55 o 
   4   2   5     2324.78     2383.93    102.53 o 
   5   2   5       33.72       30.51      2.57 o 
   6   2   5      254.94      270.42     15.21 o 
  -6   3   5       17.97       16.41      3.15 o 
  -5   3   5      101.27      109.07      7.41 o 
  -4   3   5       92.36       86.36      7.24 o 
  -3   3   5       54.98       52.30      3.38 o 
  -2   3   5     5155.66     5586.42    209.09 o 
  -1   3   5     1016.68     1109.17     44.76 o 
   0   3   5        6.21        5.38      0.89 o 
   1   3   5      458.85      445.58     15.74 o 
   2   3   5       90.73       84.05      3.74 o 
   3   3   5      276.47      280.00     12.34 o 
   4   3   5     2140.12     2179.88     93.54 o 
   5   3   5       63.64       58.51      3.73 o 
   6   3   5       51.45       53.02      5.19 o 
  -6   4   5       41.82       47.18      4.52 o 
  -5   4   5       22.25       25.63      3.68 o 
  -4   4   5        4.17        2.50      1.93 o 
  -3   4   5      331.66      361.31     17.80 o 
  -2   4   5     4843.88     4960.92    257.44 o 
  -1   4   5      507.26      555.75     23.79 o 
   0   4   5       39.21       44.99      2.97 o 
   1   4   5       99.90      100.31      3.99 o 
   2   4   5      120.53      117.73      5.29 o 
   3   4   5      608.01      607.56     25.99 o 
   4   4   5     1178.47     1129.30     53.14 o 
   5   4   5      258.86      253.63     12.55 o 
   6   4   5       10.64        2.77      2.70 o 
  -5   5   5        4.45        5.35      4.24 o 
  -4   5   5      135.26      138.20      9.25 o 
  -3   5   5       29.89       34.26      3.23 o 
  -2   5   5      200.23      202.18      9.30 o 
  -1   5   5      249.72      255.14     11.14 o 
   0   5   5      246.54      240.86     10.62 o 
   1   5   5      821.60      806.45     34.16 o 
   2   5   5     1986.64     1919.97     89.24 o 
   3   5   5     1630.33     1602.72     67.88 o 
   4   5   5       28.23       29.91      2.34 o 
   5   5   5      113.66      111.67      6.76 o 
   6   5   5      200.00      223.45     12.42 o 
  -5   6   5       63.37       82.66      7.73 o 
  -4   6   5       36.48       34.07      3.83 o 
  -3   6   5       23.22       21.42      2.09 o 
  -2   6   5      330.96      332.26     15.94 o 
  -1   6   5      258.58      237.10     10.38 o 
   0   6   5       11.70       15.06      1.74 o 
   1   6   5     2147.54     2143.80     83.56 o 
   2   6   5      252.09      233.67     16.28 o 
   3   6   5      270.50      290.63     14.05 o 
   4   6   5      889.20      876.55     40.61 o 
   5   6   5      362.62      356.96     17.20 o 
   6   6   5        2.64       -1.81      3.62 o 
  -5   7   5       29.24       32.99      4.39 o 
  -4   7   5       53.27       67.47      5.73 o 
  -3   7   5      144.85      140.17      8.52 o 
  -2   7   5      107.54      114.96      6.18 o 
  -1   7   5       61.05       59.14      3.25 o 
   0   7   5        0.50       -1.65      1.50 o 
   1   7   5      361.98      424.43     17.88 o 
   2   7   5      685.46      677.95     31.78 o 
   3   7   5     1161.48     1172.88     54.81 o 
   4   7   5      728.42      728.01     34.33 o 
   5   7   5        7.65        6.19      3.01 o 
   6   7   5        2.57        1.64      2.96 o 
  -4   8   5       25.18       34.36      4.47 o 
  -3   8   5       56.70       57.91      4.17 o 
  -2   8   5       53.88       44.19      3.74 o 
  -1   8   5       25.07       57.73      6.10 o 
   0   8   5       21.56       19.69      2.05 o 
   1   8   5      856.86      916.76     42.47 o 
   2   8   5      643.97      651.86     30.72 o 
   3   8   5      352.64      360.06     17.18 o 
   4   8   5      180.40      168.13      9.85 o 
   5   8   5       78.34       86.74      6.21 o 
  -4   9   5        4.19        4.07      4.80 o 
  -3   9   5       34.52       35.29      3.23 o 
  -2   9   5       99.57      116.03      9.31 o 
  -1   9   5       37.33       50.51      3.83 o 
   0   9   5      139.68      137.84      6.58 o 
   1   9   5      142.98      142.60      6.78 o 
   2   9   5       11.16       29.07      2.86 o 
   3   9   5      205.61      211.42     10.55 o 
   4   9   5      623.61      614.79     32.79 o 
   5   9   5        1.49        2.81      3.62 o 
  -3  10   5        2.28        9.87      3.56 o 
  -2  10   5       28.44       26.76      3.39 o 
  -1  10   5       18.60       13.20      3.38 o 
   0  10   5       84.33       94.07      7.11 o 
   1  10   5      166.37      151.21     10.33 o 
   2  10   5      965.60     1041.43     55.14 o 
   3  10   5      122.11      137.90      8.22 o 
   4  10   5        5.36        1.81      3.97 o 
   5  10   5        1.27        3.56      4.42 o 
  -3  11   5       44.51       41.66      5.77 o 
  -2  11   5        1.52        4.03      3.30 o 
  -1  11   5        0.05        1.43      4.25 o 
   0  11   5      101.06       96.47      9.47 o 
   1  11   5      338.79      319.25     25.27 o 
   2  11   5      317.45      344.46     21.89 o 
   3  11   5      109.24      126.00      7.84 o 
   4  11   5      179.83      218.72     14.77 o 
  -2  12   5        8.07       11.45      5.95 o 
  -1  12   5       35.31       36.96      5.80 o 
   0  12   5       14.23        7.58      4.59 o 
   1  12   5      106.42      115.84     17.22 o 
   2  12   5       27.57       28.64      5.41 o 
   3  12   5      154.56      160.23     13.84 o 
  -1  13   5        2.79        4.67      4.86 o 
   0  13   5       84.22       81.87      8.85 o 
   1  13   5      176.83      178.88     15.48 o 
   2  13   5      141.27      160.15     13.99 o 
  -2 -10   6      133.32      120.42     11.00 o 
  -1 -10   6      196.32      191.66     16.30 o 
   0 -10   6       46.33       44.30      6.62 o 
   1 -10   6       22.65       22.12     11.77 o 
  -3  -9   6      167.05      162.47     23.68 o 
  -2  -9   6       66.57       54.01      6.41 o 
  -1  -9   6        2.87        2.35      4.25 o 
   0  -9   6      270.00      295.94     23.65 o 
   1  -9   6       44.46       40.79      6.23 o 
   2  -9   6       43.34       30.25      6.16 o 
  -4  -8   6       89.84       92.40     16.58 o 
  -3  -8   6        4.28        4.95      4.79 o 
  -2  -8   6      211.14      214.18     29.11 o 
  -1  -8   6      411.23      388.47     31.53 o 
   0  -8   6       99.75       93.18     12.28 o 
   1  -8   6       72.41       86.27     14.56 o 
   2  -8   6        7.52        6.86      8.86 o 
   3  -8   6       17.88       12.85      3.73 o 
  -4  -7   6       23.41       34.93      7.87 o 
  -3  -7   6      369.97      439.56     33.45 o 
  -2  -7   6      394.37      440.69     23.54 o 
  -1  -7   6      524.14      547.50     33.49 o 
   0  -7   6       57.19       53.39      4.86 o 
   1  -7   6       91.92      102.34      7.68 o 
   2  -7   6      102.76       92.39      7.23 o 
   3  -7   6      312.08      318.42     20.28 o 
   4  -7   6      119.03      130.18      9.54 o 
  -5  -6   6        3.37        2.86      3.41 o 
  -4  -6   6      220.54      213.53     14.81 o 
  -3  -6   6      655.04      638.67     33.66 o 
  -2  -6   6      177.89      191.52     10.73 o 
  -1  -6   6      229.85      253.04     13.87 o 
   0  -6   6       71.84       74.69      4.41 o 
   1  -6   6        0.45        2.13      1.71 o 
   2  -6   6        1.30        0.98      2.15 o 
   3  -6   6       87.27       80.53     11.34 o 
   4  -6   6       42.88       51.16      5.10 o 
  -5  -5   6      132.38      141.49      9.40 o 
  -4  -5   6      101.89       98.34      8.75 o 
  -3  -5   6        8.53        7.51      1.97 o 
  -2  -5   6     1114.27     1054.37     54.98 o 
  -1  -5   6      407.75      404.02     21.46 o 
   0  -5   6       45.14       43.87      3.50 o 
   1  -5   6      232.10      218.38     10.17 o 
   2  -5   6      661.03      645.43     31.18 o 
   3  -5   6       63.41       66.18      4.12 o 
   4  -5   6      253.48      245.37     19.82 o 
   5  -5   6      186.94      178.38     12.14 o 
  -5  -4   6       20.97       24.62      3.45 o 
  -4  -4   6      293.25      288.70     17.80 o 
  -3  -4   6      796.89      850.26     44.61 o 
  -2  -4   6      411.58      344.18     21.28 o 
  -1  -4   6       74.74       69.69      3.90 o 
   0  -4   6        2.02        0.44      1.70 o 
   1  -4   6       35.23       41.36      2.37 o 
   2  -4   6      181.20      171.99      8.76 o 
   3  -4   6      554.68      552.47     26.30 o 
   4  -4   6      259.61      261.30     18.54 o 
   5  -4   6      106.00       93.97      6.33 o 
  -5  -3   6       63.26       69.41      5.39 o 
  -4  -3   6      408.85      419.25     25.52 o 
  -3  -3   6      425.41      413.72     19.53 o 
  -2  -3   6      205.05      208.43     11.21 o 
  -1  -3   6     2073.85     2091.31     97.10 o 
   0  -3   6      203.44      238.57     10.69 o 
   1  -3   6      457.76      437.02     19.14 o 
   2  -3   6     1087.38     1086.34     46.95 o 
   3  -3   6      332.28      314.55     14.17 o 
   4  -3   6       35.57       34.24      2.36 o 
   5  -3   6      199.97      205.81     15.83 o 
  -6  -2   6       33.27       35.77      3.61 o 
  -5  -2   6       13.08       13.95      2.60 o 
  -4  -2   6      161.63      184.47     10.07 o 
  -3  -2   6      520.52      504.42     26.39 o 
  -2  -2   6      258.53      231.93     11.15 o 
  -1  -2   6      184.84      191.96      8.60 o 
   0  -2   6       98.73      109.57      5.06 o 
   1  -2   6      365.87      381.04     20.27 o 
   2  -2   6      346.93      308.83     12.61 o 
   3  -2   6      474.47      465.65     22.41 o 
   4  -2   6      983.46     1003.60     47.34 o 
   5  -2   6       75.56       74.11      5.21 o 
   6  -2   6       11.30        5.66      3.24 o 
  -6  -1   6        8.51       11.15      2.64 o 
  -5  -1   6       14.04       14.49      2.53 o 
  -4  -1   6      659.64      646.99     33.25 o 
  -3  -1   6      657.99      627.99     37.02 o 
  -2  -1   6      216.87      202.05      8.97 o 
  -1  -1   6        2.99       75.18      8.35 o 
   0  -1   6       14.68       16.08      1.29 o 
   1  -1   6      204.05      200.29      8.37 o 
   2  -1   6      730.63      664.79     26.87 o 
   3  -1   6      931.55      875.16     41.91 o 
   4  -1   6      233.62      238.84     11.85 o 
   5  -1   6       10.16        9.66      2.77 o 
   6  -1   6       12.90       18.22      3.31 o 
  -6   0   6       10.85       14.27      2.70 o 
  -5   0   6      204.58      230.97     14.28 o 
  -4   0   6       41.14       44.82      3.15 o 
  -3   0   6       35.55       33.71      3.69 o 
  -2   0   6      906.97      959.27     41.58 o 
  -1   0   6      821.45      858.09     32.23 o 
   0   0   6      797.01      794.12     29.59 o 
   1   0   6     6315.34     6801.88    273.70 o 
   2   0   6      152.28      156.35      6.09 o 
   3   0   6      615.10      632.29     27.86 o 
   4   0   6      566.90      507.77     24.41 o 
   5   0   6      355.58      354.17     17.49 o 
   6   0   6        0.43       -1.84      2.95 o 
  -6   1   6       30.31       38.51      3.68 o 
  -5   1   6      100.64      102.19      6.87 o 
  -4   1   6        3.04        2.26      1.69 o 
  -3   1   6      609.62      604.85     36.40 o 
  -2   1   6      384.12      379.97     16.14 o 
  -1   1   6      486.54      498.30     19.97 o 
   0   1   6      373.20      625.38     26.57 o 
   1   1   6      149.61      151.14      5.89 o 
   2   1   6      965.85     1018.01     38.49 o 
   3   1   6     3806.59     3819.42    180.51 o 
   4   1   6      480.63      493.67     27.14 o 
   5   1   6      142.00      134.80      7.19 o 
   6   1   6        2.50        0.72      2.98 o 
  -6   2   6        0.50        1.70      3.26 o 
  -5   2   6      118.93      118.76      7.75 o 
  -4   2   6      435.01      433.51     22.79 o 
  -3   2   6      527.36      440.21     26.71 o 
  -2   2   6       38.77      146.22      9.49 o 
  -1   2   6      389.89      385.72     15.57 o 
   0   2   6       85.85       97.30      3.92 o 
   1   2   6     1886.68     1828.54     73.11 o 
   2   2   6     5307.13     5400.57    230.98 o 
   3   2   6       49.14       57.94      3.77 o 
   4   2   6      352.81      368.23     16.82 o 
   5   2   6      626.26      559.74     27.18 o 
   6   2   6       39.98       49.22      4.19 o 
  -6   3   6       45.54       42.55      3.70 o 
  -5   3   6      206.59      194.41     15.55 o 
  -4   3   6       86.17      113.03     11.96 o 
  -3   3   6        5.53        3.56      2.01 o 
  -2   3   6       27.94       37.16      2.03 o 
  -1   3   6     1402.68     1453.06     54.49 o 
   0   3   6      247.00      269.04     10.92 o 
   1   3   6     1098.90     1114.58     47.69 o 
   2   3   6      926.89      832.79     39.33 o 
   3   3   6     1284.25     1227.87     58.58 o 
   4   3   6      106.29      117.29      5.59 o 
   5   3   6       38.96       41.41      3.18 o 
   6   3   6      119.32      110.18      6.82 o 
  -5   4   6        1.19       -2.74      2.46 o 
  -4   4   6       97.29      109.15     11.22 o 
  -3   4   6      928.93      988.96     46.41 o 
  -2   4   6      788.24      839.09     43.53 o 
  -1   4   6     1239.59     1172.22     49.96 o 
   0   4   6      191.38      190.55      8.54 o 
   1   4   6     1144.76     1069.95     46.14 o 
   2   4   6     2359.58     2329.43     99.55 o 
   3   4   6     1961.45     1796.90     85.45 o 
   4   4   6       24.53       28.48      2.26 o 
   5   4   6       56.19       52.88      3.66 o 
   6   4   6       13.92       12.09      3.32 o 
  -5   5   6       80.06       87.35      8.12 o 
  -4   5   6       62.69       53.17      4.74 o 
  -3   5   6       80.18       76.03      4.36 o 
  -2   5   6      187.08      185.92      8.34 o 
  -1   5   6        4.37        7.35      1.85 o 
   0   5   6      241.99      199.11      9.00 o 
   1   5   6     1864.34     1739.22     68.54 o 
   2   5   6     1596.25     1580.64     67.79 o 
   3   5   6      310.91      324.50     15.63 o 
   4   5   6      312.28      298.03     13.32 o 
   5   5   6       13.09       11.54      2.77 o 
   6   5   6      118.78      127.47      9.21 o 
  -5   6   6        0.95        0.50      4.12 o 
  -4   6   6       41.26       47.07      4.66 o 
  -3   6   6      197.34      194.79      9.62 o 
  -2   6   6       59.51       58.19      3.66 o 
  -1   6   6      250.69      228.57     11.09 o 
   0   6   6     2232.37     2180.76    103.42 o 
   1   6   6       28.74       33.34      2.20 o 
   2   6   6      529.80      484.54     27.59 o 
   3   6   6     1412.28     1367.01     63.45 o 
   4   6   6      122.63      113.88      6.07 o 
   5   6   6       33.16       37.87      3.80 o 
   6   6   6      126.09      144.81     12.46 o 
  -5   7   6        0.35       -0.58      3.59 o 
  -4   7   6       80.04       82.65      6.65 o 
  -3   7   6        8.63        6.48      1.95 o 
  -2   7   6       31.01       42.54      3.98 o 
  -1   7   6       88.63       94.23      4.69 o 
   0   7   6      637.05      688.96     29.61 o 
   1   7   6      295.18      283.19     12.43 o 
   2   7   6      789.75      758.20     35.18 o 
   3   7   6      339.03      337.41     14.75 o 
   4   7   6       68.70       55.65      3.40 o 
   5   7   6        0.39       -0.98      3.65 o 
   6   7   6        3.59        4.75      3.36 o 
  -4   8   6       15.78       10.94      3.93 o 
  -3   8   6        0.33       -0.56      2.00 o 
  -2   8   6       27.81       33.98      3.01 o 
  -1   8   6        9.88       12.64      2.00 o 
   0   8   6      385.07      421.87     22.10 o 
   1   8   6      794.90      833.90     38.93 o 
   2   8   6      238.07      230.22     10.31 o 
   3   8   6       14.17       12.47      2.08 o 
   4   8   6        6.33        4.07      2.68 o 
   5   8   6        4.38        4.70      2.98 o 
  -4   9   6       13.77       14.27      4.78 o 
  -3   9   6       76.64       61.05      5.38 o 
  -2   9   6      222.48      253.96     17.82 o 
  -1   9   6      445.49      443.44     26.41 o 
   0   9   6      169.09      163.06     10.82 o 
   1   9   6       31.96       42.64      3.02 o 
   2   9   6      401.03      447.74     19.32 o 
   3   9   6      545.96      557.55     26.18 o 
   4   9   6       65.45       68.35      5.31 o 
   5   9   6       94.70       97.75      6.17 o 
  -3  10   6        0.33       -2.87      3.26 o 
  -2  10   6      163.18      168.93     16.85 o 
  -1  10   6        5.22        7.48      3.34 o 
   0  10   6      167.47      184.36     26.09 o 
   1  10   6      524.59      577.77     31.04 o 
   2  10   6      557.84      560.01     30.12 o 
   3  10   6       96.84       95.64      7.36 o 
   4  10   6       65.35       56.12      5.70 o 
   5  10   6        0.89        3.35      4.35 o 
  -3  11   6       21.56       13.85      4.18 o 
  -2  11   6        6.58        6.46      3.47 o 
  -1  11   6       59.68       63.61      7.24 o 
   0  11   6      262.49      266.66     28.25 o 
   1  11   6        2.23        5.63      4.14 o 
   2  11   6       20.40       17.45      3.39 o 
   3  11   6       23.46       30.02      3.55 o 
   4  11   6      124.81      137.09     10.33 o 
  -2  12   6        0.26        4.93      3.65 o 
  -1  12   6       43.65       49.38      7.97 o 
   0  12   6      225.59      225.72     18.54 o 
   1  12   6       43.47       41.22      7.72 o 
   2  12   6       49.71       50.91      6.59 o 
   3  12   6       18.77       15.42      4.87 o 
   0  13   6      369.29      375.11     37.76 o 
   1  13   6       17.80       21.36      5.78 o 
   2  13   6        0.30       -2.74      4.62 o 
  -1 -10   7        0.89        6.43      5.04 o 
   0 -10   7        0.36       -1.29      6.07 o 
  -3  -9   7        4.94        1.01      7.34 o 
  -2  -9   7       72.81       75.51     10.76 o 
  -1  -9   7       65.66       68.51      7.79 o 
   0  -9   7        3.62        4.17      4.90 o 
   1  -9   7       63.76       82.82      8.95 o 
   2  -9   7       92.70       89.56     16.46 o 
  -3  -8   7      255.16      271.35     52.44 o 
  -2  -8   7      439.64      407.13     27.49 o 
  -1  -8   7        3.82        4.56      4.54 o 
   0  -8   7       19.09       12.91      4.74 o 
   1  -8   7       17.21       16.80      5.28 o 
   2  -8   7        2.79       -0.85      5.08 o 
   3  -8   7       80.43       81.75     15.94 o 
  -4  -7   7       59.87       61.21     17.09 o 
  -3  -7   7      212.87      133.49     16.47 o 
  -2  -7   7       84.66       85.47      6.61 o 
  -1  -7   7       53.67       33.46      4.17 o 
   0  -7   7       19.53       17.69      4.25 o 
   1  -7   7       54.16       65.37      7.06 o 
   2  -7   7      191.08      210.35     17.37 o 
   3  -7   7       92.67       61.72     26.71 o 
  -4  -6   7       31.32       33.78      4.45 o 
  -3  -6   7        6.40        2.44      3.26 o 
  -2  -6   7      315.35      297.16     16.12 o 
  -1  -6   7       99.27      121.78      7.30 o 
   0  -6   7      535.27      475.18     29.58 o 
   1  -6   7     1027.70      915.16     55.76 o 
   2  -6   7      161.00      169.60     10.09 o 
   3  -6   7       82.69       75.00      6.42 o 
   4  -6   7      104.99      120.42      8.86 o 
  -5  -5   7       35.33       34.59      4.29 o 
  -4  -5   7       97.27       97.55      7.45 o 
  -3  -5   7      300.23      297.37     16.15 o 
  -2  -5   7       57.51       55.40      4.12 o 
  -1  -5   7       31.29       25.91      2.93 o 
   0  -5   7       12.69        9.54      3.32 o 
   1  -5   7      292.55      286.78     16.28 o 
   2  -5   7      152.23      168.73      8.78 o 
   3  -5   7      617.32      557.36     34.08 o 
   4  -5   7      144.35      144.81     11.83 o 
  -5  -4   7      414.16      417.86     25.37 o 
  -4  -4   7      278.80      296.01     18.74 o 
  -3  -4   7       98.58      101.02      6.00 o 
  -2  -4   7        4.66       -2.21      2.07 o 
  -1  -4   7      213.69      225.89     12.19 o 
   0  -4   7       51.99       55.72      3.13 o 
   1  -4   7     3596.14     4090.46    192.45 o 
   2  -4   7      207.57      202.97     10.32 o 
   3  -4   7        5.85        4.46      1.88 o 
   4  -4   7       15.10       15.23      2.85 o 
   5  -4   7       13.94       21.93      4.26 o 
  -5  -3   7      388.74      405.90     24.73 o 
  -4  -3   7       25.20       18.15      3.12 o 
  -3  -3   7        2.33       -2.06      1.76 o 
  -2  -3   7      262.52      249.65     13.40 o 
  -1  -3   7       59.90       57.40      3.36 o 
   0  -3   7      908.67      954.95     41.44 o 
   1  -3   7      518.20      554.60     26.36 o 
   2  -3   7      179.99      179.87      7.67 o 
   3  -3   7      984.59     1012.57     44.39 o 
   4  -3   7      140.17      138.69      7.53 o 
   5  -3   7        0.28       -3.30      3.05 o 
  -5  -2   7       37.45       40.07      5.21 o 
  -4  -2   7      224.99      230.39     14.33 o 
  -3  -2   7      389.77      386.78     19.97 o 
  -2  -2   7      106.92      107.97      6.35 o 
  -1  -2   7      631.63      554.52     26.15 o 
   0  -2   7      675.22      709.91     30.94 o 
   1  -2   7      276.44      300.42     12.44 o 
   2  -2   7     1325.94     1180.57     47.74 o 
   3  -2   7      817.37      771.78     33.84 o 
   4  -2   7       37.66       26.42      2.29 o 
   5  -2   7        2.34       -4.38      2.92 o 
  -5  -1   7      274.90      293.04     17.89 o 
  -4  -1   7       93.22       88.05      9.47 o 
  -3  -1   7       10.40       13.81      1.65 o 
  -2  -1   7       69.09       69.99      3.82 o 
  -1  -1   7       31.80       26.45      1.70 o 
   0  -1   7      642.05      652.89     28.26 o 
   1  -1   7     2826.44     2647.68    106.40 o 
   2  -1   7     1250.29     1255.33     50.11 o 
   3  -1   7      118.42      112.08      5.44 o 
   4  -1   7       23.73       25.67      2.82 o 
   5  -1   7       49.76       48.50      4.78 o 
   6  -1   7       14.40       11.61      3.38 o 
  -5   0   7       12.23       12.15      4.35 o 
  -4   0   7       15.57       11.10      2.68 o 
  -3   0   7      251.15      250.96     13.46 o 
  -2   0   7       50.67       56.21      3.19 o 
  -1   0   7      937.38     1005.30     46.74 o 
   0   0   7      861.99      881.61     38.16 o 
   1   0   7     1401.82     1476.62     59.42 o 
   2   0   7     1086.75     1120.99     44.87 o 
   3   0   7      530.14      529.08     23.52 o 
   4   0   7      194.12      199.06     11.52 o 
   5   0   7       18.20       23.91      3.22 o 
   6   0   7       76.85       87.67      8.08 o 
  -5   1   7      129.32      120.92      8.18 o 
  -4   1   7      269.78      257.92     15.95 o 
  -3   1   7       44.51       64.45      4.90 o 
  -2   1   7      359.86      312.74     16.58 o 
  -1   1   7       51.08       43.84      2.24 o 
   0   1   7      519.52      527.36     21.46 o 
   1   1   7     1840.87     1913.38     77.33 o 
   2   1   7      550.99      492.99     19.98 o 
   3   1   7       41.81       44.78      2.92 o 
   4   1   7       97.06       96.09      5.16 o 
   5   1   7       22.33       27.10      3.19 o 
   6   1   7        3.95        5.58      3.15 o 
  -5   2   7       35.70       37.53      3.84 o 
  -4   2   7        0.44       -0.84      2.30 o 
  -3   2   7        0.36       -1.86      1.24 o 
  -2   2   7       80.92       78.93      3.96 o 
  -1   2   7       20.59       21.56      1.48 o 
   0   2   7      821.83      816.77     33.15 o 
   1   2   7     3357.95     3450.34    139.20 o 
   2   2   7      416.38      421.48     17.08 o 
   3   2   7       80.22       89.33      4.83 o 
   4   2   7       20.47       22.83      2.16 o 
   5   2   7      223.72      222.37     11.03 o 
   6   2   7      302.57      310.94     19.81 o 
  -5   3   7        4.19        6.26      3.54 o 
  -4   3   7      112.27      109.20      9.14 o 
  -3   3   7        6.48       10.94      2.14 o 
  -2   3   7      566.45      559.89     27.88 o 
  -1   3   7     3096.95     3059.95    123.47 o 
   0   3   7     1406.08     1373.01     55.57 o 
   1   3   7      476.61      478.30     19.43 o 
   2   3   7      657.29      641.24     27.54 o 
   3   3   7      709.18      724.71     34.57 o 
   4   3   7       28.69       24.39      2.03 o 
   5   3   7      167.10      163.10      8.39 o 
   6   3   7       58.74       58.21      4.77 o 
  -5   4   7       74.70       66.39      5.48 o 
  -4   4   7        5.11        6.73      2.78 o 
  -3   4   7      120.93      122.15      7.06 o 
  -2   4   7        5.52        4.37      1.60 o 
  -1   4   7      234.70      250.00     10.31 o 
   0   4   7     1340.07     1301.40     55.92 o 
   1   4   7     1803.40     1726.44     74.28 o 
   2   4   7     1280.10     1159.09     50.18 o 
   3   4   7        6.02        3.21      1.61 o 
   4   4   7      577.33      593.95     25.93 o 
   5   4   7        3.06        1.77      2.57 o 
   6   4   7       49.30       48.75      4.30 o 
  -5   5   7        8.23        9.76      3.44 o 
  -4   5   7        0.08       -0.22      2.74 o 
  -3   5   7       91.76       73.08      3.99 o 
  -2   5   7      169.91      159.10      7.27 o 
  -1   5   7      582.22      607.51     26.28 o 
   0   5   7      784.45      700.25     29.98 o 
   1   5   7      116.92      119.88      5.57 o 
   2   5   7      101.00      106.55      5.13 o 
   3   5   7      342.16      337.80     16.42 o 
   4   5   7       18.24       21.78      2.09 o 
   5   5   7      210.85      217.90     17.00 o 
   6   5   7      340.07      368.98     21.95 o 
  -5   6   7        3.49        7.73      3.64 o 
  -4   6   7        0.39        2.95      3.74 o 
  -3   6   7       38.58       30.92      2.66 o 
  -2   6   7      689.87      686.78     36.96 o 
  -1   6   7      507.50      470.36     22.81 o 
   0   6   7      167.48      160.25      7.34 o 
   1   6   7      910.52      863.54     37.43 o 
   2   6   7      461.36      468.13     22.73 o 
   3   6   7       28.24       27.54      2.66 o 
   4   6   7      519.13      519.70     22.86 o 
   5   6   7      152.38      156.19      9.20 o 
   6   6   7       19.63       17.97      3.49 o 
  -4   7   7        9.55       11.10      3.51 o 
  -3   7   7       62.40       75.57      4.52 o 
  -2   7   7      160.15      160.07      8.15 o 
  -1   7   7       70.64       71.16      4.41 o 
   0   7   7      485.07      506.55     21.85 o 
   1   7   7      748.52      675.87     29.25 o 
   2   7   7      150.77      158.93      9.05 o 
   3   7   7      361.09      342.19     16.57 o 
   4   7   7       31.84       29.16      2.80 o 
   5   7   7       64.79       54.81      4.62 o 
  -4   8   7        0.13       -5.75      3.83 o 
  -3   8   7        2.01        2.13      2.17 o 
  -2   8   7       98.06      127.45     11.40 o 
  -1   8   7      452.38      449.84     31.14 o 
   0   8   7      465.08      505.42     24.09 o 
   1   8   7        2.62        3.44      2.09 o 
   2   8   7       23.10       21.43      2.68 o 
   3   8   7       42.66       45.41      3.48 o 
   4   8   7       22.41       24.02      3.41 o 
   5   8   7      397.24      420.72     22.84 o 
  -4   9   7        0.26        2.35      5.04 o 
  -3   9   7       38.18       45.39      6.13 o 
  -2   9   7       83.98       90.82      6.04 o 
  -1   9   7       78.37       82.13      6.25 o 
   0   9   7      355.14      363.89     17.56 o 
   1   9   7      415.13      395.03     22.33 o 
   2   9   7        9.78        9.83      2.56 o 
   3   9   7      169.63      179.30      8.30 o 
   4   9   7      115.31      132.82      7.47 o 
   5   9   7       41.81       45.85      6.15 o 
  -3  10   7       14.06        7.56      3.43 o 
  -2  10   7        1.68       -2.15      2.65 o 
  -1  10   7       87.93       99.30      6.67 o 
   0  10   7      113.65      113.25     10.29 o 
   1  10   7       29.47       23.74      5.01 o 
   2  10   7       25.25       31.35      3.39 o 
   3  10   7       10.47        6.86      2.92 o 
   4  10   7       61.38       69.50      6.43 o 
  -2  11   7       51.56       51.08      5.27 o 
  -1  11   7      107.68      108.41      8.90 o 
   0  11   7        1.55       -2.88      4.10 o 
   1  11   7       13.01       24.73      5.10 o 
   2  11   7        0.43        5.79      3.17 o 
   3  11   7      171.29      190.71     16.08 o 
   4  11   7      405.16      448.50     32.35 o 
  -2  12   7       13.05       14.23      3.94 o 
  -1  12   7        3.33        7.04      3.58 o 
   0  12   7        9.51       19.73      5.64 o 
   1  12   7      300.72      288.47     49.79 o 
   2  12   7        1.07        3.70      4.25 o 
   3  12   7       57.96       63.67      7.21 o 
   0  13   7        3.07       -2.28      5.04 o 
   1  13   7        3.49       -5.27      6.07 o 
   2  13   7        6.59        5.28      4.93 o 
  -2  -9   8       23.73       27.24      5.47 o 
  -1  -9   8        9.33       15.67     11.90 o 
   0  -9   8       83.36       93.38     12.41 o 
   1  -9   8       84.74      113.87     17.47 o 
  -3  -8   8       30.70       45.85      7.21 o 
  -2  -8   8       20.70       14.02      4.68 o 
  -1  -8   8       27.77       29.76      6.83 o 
   0  -8   8       40.57       44.87      6.59 o 
   1  -8   8      146.76      155.91     13.69 o 
   2  -8   8      156.34      145.63     14.31 o 
  -3  -7   8        0.68       -2.29      5.06 o 
  -2  -7   8      249.28      229.50     22.52 o 
  -1  -7   8        1.14       -0.43      3.64 o 
   0  -7   8      203.11      216.59     17.82 o 
   1  -7   8      499.02      528.46     42.73 o 
   2  -7   8      211.32      189.32     16.02 o 
   3  -7   8       49.56       57.72     11.14 o 
  -4  -6   8        0.62       -1.37      3.65 o 
  -3  -6   8       58.36       61.24      6.98 o 
  -2  -6   8        1.26        0.50      2.90 o 
  -1  -6   8       47.68       49.02      4.86 o 
   0  -6   8      551.76      530.52     40.63 o 
   1  -6   8       75.57       81.39     13.04 o 
   2  -6   8      162.19      156.30     13.51 o 
   3  -6   8      145.56      116.08     12.28 o 
   4  -6   8        6.87        8.57      5.04 o 
  -4  -5   8      221.73      224.49     23.87 o 
  -3  -5   8       44.81       41.55      4.52 o 
  -2  -5   8       76.08       75.90      5.19 o 
  -1  -5   8      811.73      844.94     44.32 o 
   0  -5   8      179.78      189.08     10.80 o 
   1  -5   8      204.38      196.36     12.86 o 
   2  -5   8      767.22      807.59     44.01 o 
   3  -5   8       59.80       55.02      7.48 o 
   4  -5   8       56.23       46.11      5.18 o 
  -5  -4   8       29.52       26.23      3.98 o 
  -4  -4   8       14.94       10.46      4.22 o 
  -3  -4   8        9.03        4.27      2.38 o 
  -2  -4   8       52.48       49.40      3.95 o 
  -1  -4   8      282.61      271.09     14.67 o 
   0  -4   8     1415.67     1445.09     75.78 o 
   1  -4   8      528.11      556.45     29.36 o 
   2  -4   8      346.63      373.34     18.42 o 
   3  -4   8        1.32       -3.88      2.58 o 
   4  -4   8        5.85        2.60      4.28 o 
  -5  -3   8       20.35       16.57      3.57 o 
  -4  -3   8        1.13       -3.39      2.97 o 
  -3  -3   8       20.70       20.90      2.50 o 
  -2  -3   8      165.42      165.23      9.18 o 
  -1  -3   8      985.83      979.67     50.86 o 
   0  -3   8     1528.05     1570.57     73.19 o 
   1  -3   8      204.64      215.62     14.86 o 
   2  -3   8       14.05       15.21      1.80 o 
   3  -3   8      212.51      219.19     10.13 o 
   4  -3   8       35.27       20.07      4.17 o 
   5  -3   8      130.83      128.64      9.40 o 
  -5  -2   8       15.69        8.71      3.25 o 
  -4  -2   8       18.82       18.92      5.17 o 
  -3  -2   8       11.83       17.67      2.47 o 
  -2  -2   8       79.60       70.01      4.55 o 
  -1  -2   8      343.12      330.48     17.71 o 
   0  -2   8      431.46      444.70     18.05 o 
   1  -2   8     1348.38     1405.08     60.42 o 
   2  -2   8      569.87      577.16     23.64 o 
   3  -2   8      176.10      160.25      7.48 o 
   4  -2   8       34.14       38.07      3.33 o 
   5  -2   8       21.95       21.75      5.29 o 
  -5  -1   8        7.82        7.45      3.02 o 
  -4  -1   8        5.52       10.20      2.87 o 
  -3  -1   8      250.45      238.64     13.05 o 
  -2  -1   8        3.24       26.85      2.57 o 
  -1  -1   8      503.02      499.13     23.51 o 
   0  -1   8     2118.24     2159.48     85.72 o 
   1  -1   8      406.98      413.23     18.19 o 
   2  -1   8       13.91       14.52      1.58 o 
   3  -1   8        1.73       -1.34      1.63 o 
   4  -1   8       19.93       14.04      2.35 o 
   5  -1   8      150.04      162.72     10.56 o 
  -5   0   8        3.03       -4.01      2.67 o 
  -4   0   8       36.52       42.07      4.05 o 
  -3   0   8      168.95      186.32     10.29 o 
  -2   0   8      425.79      419.99     22.13 o 
  -1   0   8      707.52      722.57     33.81 o 
   0   0   8      546.20      558.18     22.46 o 
   1   0   8      100.95       91.09      4.15 o 
   2   0   8      231.09      237.81      9.84 o 
   3   0   8       13.33       11.85      1.78 o 
   4   0   8      430.86      414.57     19.62 o 
   5   0   8      457.81      490.40     27.90 o 
  -5   1   8       42.84       41.13      4.10 o 
  -4   1   8        2.15        3.74      2.70 o 
  -3   1   8      237.76      270.81     12.94 o 
  -2   1   8      172.52      173.53      9.56 o 
  -1   1   8      662.47      652.70     27.81 o 
   0   1   8     1722.98     1748.25     69.27 o 
   1   1   8      323.94      289.13     12.04 o 
   2   1   8        0.56        0.08      1.28 o 
   3   1   8      164.62      166.46      8.39 o 
   4   1   8      129.30      131.89      6.88 o 
   5   1   8      190.90      187.51     10.60 o 
   6   1   8      251.38      271.04     21.06 o 
  -5   2   8       63.36       58.95      4.98 o 
  -4   2   8      131.39      155.00     10.14 o 
  -3   2   8       26.59       85.79      7.41 o 
  -2   2   8      242.27      218.82     13.24 o 
  -1   2   8     2061.65     2023.38     86.39 o 
   0   2   8     2538.70     2632.19    104.44 o 
   1   2   8       72.99       80.88      3.72 o 
   2   2   8      126.40      150.01      6.41 o 
   3   2   8       18.67       21.23      2.18 o 
   4   2   8        8.25        5.18      1.85 o 
   5   2   8      259.16      272.09     15.07 o 
   6   2   8      300.21      321.49     17.45 o 
  -5   3   8        8.87       18.30      3.27 o 
  -4   3   8       35.18       29.96      3.53 o 
  -3   3   8       75.83       85.12      5.24 o 
  -2   3   8      446.68      446.15     22.65 o 
  -1   3   8      202.05      187.73      8.50 o 
   0   3   8     1148.24     1243.91     54.27 o 
   1   3   8      260.55      283.12     11.78 o 
   2   3   8        1.55        1.33      1.36 o 
   3   3   8      980.01      930.31     44.61 o 
   4   3   8      244.96      248.52     13.10 o 
   5   3   8      115.36      111.54      9.03 o 
   6   3   8       25.16       25.26      3.78 o 
  -5   4   8        3.69       -0.52      3.16 o 
  -4   4   8       80.16       98.13      7.11 o 
  -3   4   8      315.55      350.46     21.61 o 
  -2   4   8       13.35       27.64      2.81 o 
  -1   4   8       36.40       30.92      2.16 o 
   0   4   8      244.09      268.23     11.20 o 
   1   4   8      352.81      336.85     14.71 o 
   2   4   8      176.01      165.81      7.66 o 
   3   4   8     1707.83     1746.56     82.83 o 
   4   4   8        7.21        7.36      1.91 o 
   5   4   8      391.47      410.14     21.66 o 
   6   4   8      448.47      467.58     28.03 o 
  -5   5   8        4.34        5.77      3.18 o 
  -4   5   8        4.17        4.31      2.85 o 
  -3   5   8      424.13      406.62     25.33 o 
  -2   5   8      126.85      128.09      6.54 o 
  -1   5   8      659.08      675.67     28.91 o 
   0   5   8      289.25      275.79     11.20 o 
   1   5   8      204.19      200.99      9.03 o 
   2   5   8        1.06        3.28      1.63 o 
   3   5   8     1176.88     1228.51     58.72 o 
   4   5   8      164.53      158.56      7.56 o 
   5   5   8      318.42      325.67     18.84 o 
   6   5   8       25.78       17.59      3.69 o 
  -5   6   8        3.32        2.39      5.52 o 
  -4   6   8        0.50        0.10      3.55 o 
  -3   6   8      847.01      883.83     46.38 o 
  -2   6   8       92.05       90.60      4.68 o 
  -1   6   8       18.06       49.02      3.77 o 
   0   6   8      190.74      168.60      7.09 o 
   1   6   8      101.58      106.56      6.64 o 
   2   6   8       10.06        8.48      2.02 o 
   3   6   8      414.66      417.56     20.21 o 
   4   6   8      673.88      731.48     31.89 o 
   5   6   8      187.70      197.14     14.70 o 
  -4   7   8        3.81        1.69      3.61 o 
  -3   7   8       84.34      102.45      7.95 o 
  -2   7   8       60.40       63.67      4.15 o 
  -1   7   8      311.71      300.84     14.78 o 
   0   7   8       44.07       40.37      2.68 o 
   1   7   8       30.33       30.80      2.42 o 
   2   7   8      336.50      309.39     15.25 o 
   3   7   8       94.01       95.16      5.35 o 
   4   7   8      145.24      155.32      7.34 o 
   5   7   8      377.78      428.15     23.19 o 
  -4   8   8        2.58       -2.47      4.78 o 
  -3   8   8       76.52       76.38      7.72 o 
  -2   8   8      170.34      164.86     13.95 o 
  -1   8   8      253.55      247.57     12.67 o 
   0   8   8      163.30      148.21      7.85 o 
   1   8   8        1.82       -1.18      1.91 o 
   2   8   8        4.28        2.88      2.18 o 
   3   8   8      401.78      401.42     19.66 o 
   4   8   8      472.37      481.28     23.31 o 
   5   8   8      128.90      145.65      8.92 o 
  -3   9   8       45.19       45.57     11.22 o 
  -2   9   8        1.59        2.09      2.79 o 
  -1   9   8       22.21       24.62      3.31 o 
   0   9   8        0.25        3.99      2.77 o 
   1   9   8       11.10        9.37      2.70 o 
   2   9   8      296.46      276.05     17.55 o 
   3   9   8      723.48      724.72     38.51 o 
   4   9   8       88.01       97.04      7.80 o 
   5   9   8       50.06       57.47      7.64 o 
  -3  10   8        6.09       -0.58      3.40 o 
  -2  10   8       22.90       29.78      3.61 o 
  -1  10   8       84.95       80.06     11.69 o 
   0  10   8        0.89        2.60      3.10 o 
   1  10   8      157.04      144.77     10.32 o 
   2  10   8      195.46      189.96     15.84 o 
   3  10   8      132.00      131.61      8.16 o 
   4  10   8      117.59      124.10     15.21 o 
  -2  11   8       65.15       59.66      5.82 o 
  -1  11   8        0.41        0.02      3.57 o 
   0  11   8       20.57       16.97      3.88 o 
   1  11   8       64.44       60.94      7.06 o 
   2  11   8       37.91       40.24      4.72 o 
   3  11   8      469.24      507.35     50.80 o 
   4  11   8      160.54      190.52     16.47 o 
  -1  12   8        0.06       -2.30      3.61 o 
   0  12   8        0.24       -1.63      3.90 o 
   1  12   8       79.68       80.56      8.49 o 
   2  12   8      117.68      115.50     10.88 o 
   3  12   8       37.15       31.90      5.57 o 
   1  13   8       69.67       71.79      8.32 o 
  -2  -8   9      113.44      104.32     14.69 o 
  -1  -8   9      112.33       97.54     10.13 o 
   0  -8   9       58.03       62.39      7.61 o 
   1  -8   9       96.19      105.14     10.47 o 
  -3  -7   9        0.42        5.18      5.41 o 
  -2  -7   9        2.81       -0.96      4.01 o 
  -1  -7   9      248.18      233.64     19.08 o 
   0  -7   9      228.11      264.17     21.32 o 
   1  -7   9       36.68       34.58      6.20 o 
   2  -7   9        0.75        0.87      5.18 o 
  -3  -6   9       14.35       11.25      4.78 o 
  -2  -6   9      424.27      374.20     29.04 o 
  -1  -6   9      131.04      131.96     11.64 o 
   0  -6   9       21.87       15.10      4.56 o 
   1  -6   9       12.97        7.89      5.00 o 
   2  -6   9       15.28       15.02      5.44 o 
   3  -6   9        0.14        6.52      6.20 o 
  -4  -5   9       43.47       47.69      8.68 o 
  -3  -5   9       74.89       83.75      8.99 o 
  -2  -5   9      162.74      152.02     16.58 o 
  -1  -5   9      227.95      245.82     15.75 o 
   0  -5   9      725.65      751.46     70.32 o 
   1  -5   9      425.86      494.70     38.19 o 
   2  -5   9       31.59       28.06      5.35 o 
   3  -5   9      103.34       96.49      9.37 o 
   4  -5   9       16.84        5.82      8.35 o 
  -4  -4   9       99.62      102.58      7.72 o 
  -3  -4   9       28.10       26.39      4.01 o 
  -2  -4   9      264.43      280.87     15.27 o 
  -1  -4   9      572.86      649.86     39.40 o 
   0  -4   9       61.97       59.48      5.29 o 
   1  -4   9       90.97       85.00      7.32 o 
   2  -4   9       38.43       35.37      3.48 o 
   3  -4   9        5.49        5.03      3.06 o 
   4  -4   9       21.16       18.45      4.40 o 
  -4  -3   9       38.84       28.24      4.08 o 
  -3  -3   9      204.26      204.53     17.04 o 
  -2  -3   9      324.65      328.37     21.47 o 
  -1  -3   9      183.21      218.03     13.49 o 
   0  -3   9      268.33      283.85     13.82 o 
   1  -3   9        0.97       -1.14      2.02 o 
   2  -3   9        6.70        5.45      1.99 o 
   3  -3   9      171.08      157.97      9.32 o 
   4  -3   9      371.34      397.54     25.82 o 
  -5  -2   9       12.43        9.60      3.44 o 
  -4  -2   9      232.49      267.76     17.68 o 
  -3  -2   9      159.34      180.26     10.03 o 
  -2  -2   9       93.09       90.91      5.72 o 
  -1  -2   9      139.15      139.48      9.34 o 
   0  -2   9      984.10     1024.85     48.12 o 
   1  -2   9        5.95        3.58      1.61 o 
   2  -2   9       80.85       80.34      3.99 o 
   3  -2   9       75.71       84.19      4.56 o 
   4  -2   9      240.62      253.19     16.87 o 
   5  -2   9      121.15      128.56      9.49 o 
  -5  -1   9       78.91       99.08      8.39 o 
  -4  -1   9        8.59       13.51      3.38 o 
  -3  -1   9       17.68       18.42      2.46 o 
  -2  -1   9     1063.76     1163.10     60.72 o 
  -1  -1   9      977.43     1034.41     62.15 o 
   0  -1   9       37.83       40.55      2.64 o 
   1  -1   9      115.32      102.46      4.71 o 
   2  -1   9       11.84        5.97      1.64 o 
   3  -1   9      130.73      133.52      6.60 o 
   4  -1   9      365.68      367.85     19.93 o 
   5  -1   9      347.58      393.27     28.36 o 
  -5   0   9        0.30       -4.19      3.07 o 
  -4   0   9       43.04       48.43      4.60 o 
  -3   0   9      268.83      267.22     14.35 o 
  -2   0   9      238.43      255.49     13.84 o 
  -1   0   9      347.71      341.52     18.32 o 
   0   0   9       52.49       49.43      2.85 o 
   1   0   9       52.12       57.63      2.95 o 
   2   0   9       76.25       71.06      3.75 o 
   3   0   9     1195.24     1124.29     55.08 o 
   4   0   9      225.25      239.08     11.82 o 
   5   0   9       39.62       40.21      4.21 o 
  -5   1   9       37.75       47.64      4.66 o 
  -4   1   9      160.27      188.12     13.09 o 
  -3   1   9      180.43      183.11     10.16 o 
  -2   1   9       77.85       80.33      5.06 o 
  -1   1   9      430.69      436.81     23.40 o 
   0   1   9      261.87      261.33     11.51 o 
   1   1   9       15.73       45.82      6.58 o 
   2   1   9      383.33      372.89     15.20 o 
   3   1   9      239.16      222.80     10.32 o 
   4   1   9      137.72      158.67      8.26 o 
   5   1   9      204.52      230.85     14.88 o 
  -5   2   9        2.94        0.53      3.16 o 
  -4   2   9        3.28        6.27      2.94 o 
  -3   2   9      271.85      275.52     18.87 o 
  -2   2   9      654.37      671.68     35.10 o 
  -1   2   9       95.35       93.52      5.14 o 
   0   2   9      283.26      297.34     11.41 o 
   1   2   9        8.31        8.23      1.43 o 
   2   2   9      290.82      306.95     12.60 o 
   3   2   9      589.26      567.24     27.11 o 
   4   2   9      762.39      785.36     37.09 o 
   5   2   9      131.66      137.08      8.95 o 
  -5   3   9        0.58        0.44      4.10 o 
  -4   3   9       79.11       93.42      6.81 o 
  -3   3   9      191.86      197.66     10.92 o 
  -2   3   9        3.38       -1.88      1.94 o 
  -1   3   9        3.56        2.05      1.84 o 
   0   3   9      130.15      129.55      5.29 o 
   1   3   9       58.73       63.62      3.27 o 
   2   3   9     1327.06     1238.87     65.70 o 
   3   3   9      798.65      786.38     37.63 o 
   4   3   9      619.86      641.83     30.84 o 
   5   3   9      232.38      253.89     16.60 o 
  -5   4   9       23.87       28.80      4.13 o 
  -4   4   9       37.30       40.96      4.39 o 
  -3   4   9       93.41      103.68      7.57 o 
  -2   4   9      529.18      538.24     28.26 o 
  -1   4   9      598.30      563.36     31.22 o 
   0   4   9       35.85       57.46      2.97 o 
   1   4   9     1482.14     1529.02     71.83 o 
   2   4   9       82.87       80.23      3.84 o 
   3   4   9       49.27       44.27      3.35 o 
   4   4   9     1010.25     1058.56     50.01 o 
   5   4   9      305.22      324.63     17.51 o 
  -4   5   9       35.69       31.06      3.94 o 
  -3   5   9       16.17       16.79      2.46 o 
  -2   5   9      417.48      388.04     25.49 o 
  -1   5   9       17.26        9.75      2.05 o 
   0   5   9       18.60       24.52      2.16 o 
   1   5   9        6.55        1.92      1.70 o 
   2   5   9      576.88      556.61     24.28 o 
   3   5   9      513.63      502.70     24.34 o 
   4   5   9      402.96      411.51     20.05 o 
   5   5   9       15.67        9.64      3.36 o 
  -4   6   9      158.14      151.08     18.76 o 
  -3   6   9       18.48       18.86      2.51 o 
  -2   6   9        2.51        2.40      2.05 o 
  -1   6   9       39.58       33.49      2.69 o 
   0   6   9        0.34       -0.28      1.57 o 
   1   6   9      669.21      627.07     30.02 o 
   2   6   9     1398.51     1408.19     66.44 o 
   3   6   9      248.20      270.93     13.41 o 
   4   6   9        5.99        7.17      2.21 o 
   5   6   9      150.64      163.70      9.81 o 
  -4   7   9       11.52        9.07      4.90 o 
  -3   7   9        2.05        2.24      2.61 o 
  -2   7   9       88.27       85.19      7.56 o 
  -1   7   9       12.67       27.30      2.79 o 
   0   7   9      105.64      102.76      5.21 o 
   1   7   9      457.69      431.55     18.85 o 
   2   7   9       98.93      102.65      5.85 o 
   3   7   9      584.26      601.06     28.62 o 
   4   7   9      359.96      392.32     19.32 o 
   5   7   9        2.08        1.43      3.92 o 
  -4   8   9       25.21       24.44      5.47 o 
  -3   8   9       95.49       86.73      7.49 o 
  -2   8   9        0.16        0.29      2.67 o 
  -1   8   9      133.25      129.64      8.00 o 
   0   8   9       35.03       30.48      3.33 o 
   1   8   9       88.70       79.74      5.39 o 
   2   8   9      838.68      814.87     43.96 o 
   3   8   9      487.03      442.16     24.32 o 
   4   8   9       51.77       53.73      4.77 o 
   5   8   9        0.35        2.00      4.41 o 
  -3   9   9        5.41        3.12      3.37 o 
  -2   9   9        4.61        3.01      2.85 o 
  -1   9   9       12.20       15.35      3.09 o 
   0   9   9       50.74       47.42      4.82 o 
   1   9   9      166.42      165.17     11.49 o 
   2   9   9      339.43      315.40     17.54 o 
   3   9   9       21.14       26.21      3.37 o 
   4   9   9      100.82      120.64      7.86 o 
  -3  10   9       13.46        7.11      4.01 o 
  -2  10   9       24.49       23.59      3.76 o 
  -1  10   9        1.42       -0.13      3.34 o 
   0  10   9       30.31       38.99      4.62 o 
   1  10   9       70.95       62.92      5.79 o 
   2  10   9      128.04      127.69      9.43 o 
   3  10   9       25.94       36.16      3.91 o 
   4  10   9       69.34       67.57      5.66 o 
  -2  11   9        9.33       12.70      3.60 o 
  -1  11   9        0.66       -0.40      3.55 o 
   0  11   9       10.79       10.11      3.56 o 
   1  11   9      168.81      163.21     11.77 o 
   2  11   9      237.46      272.03     15.43 o 
   3  11   9        2.84        6.21      3.20 o 
  -1  12   9        7.57       14.56      4.04 o 
   0  12   9       72.67       85.66      7.21 o 
   1  12   9      134.72      131.67     11.40 o 
   2  12   9      182.12      178.47     12.78 o 
  -2  -7  10       70.94       82.53     12.15 o 
  -1  -7  10      107.93      121.00     11.28 o 
   0  -7  10        7.56       -1.39      5.37 o 
   1  -7  10        2.55        2.03      5.35 o 
  -3  -6  10      275.54      198.62     23.31 o 
  -2  -6  10       97.50       93.60      8.95 o 
  -1  -6  10       27.78       19.85      4.92 o 
   0  -6  10       35.17       41.48      6.44 o 
   1  -6  10       53.57       48.83      6.89 o 
   2  -6  10       37.70       36.87      6.05 o 
  -3  -5  10      232.45      246.56     35.46 o 
  -2  -5  10        5.93        5.66      3.38 o 
  -1  -5  10       89.24       96.39     12.66 o 
   0  -5  10       98.54      116.97     10.65 o 
   1  -5  10       12.11        5.20      4.93 o 
   2  -5  10       35.24       29.82      5.90 o 
   3  -5  10      107.63      117.12     11.18 o 
  -4  -4  10        6.01        7.32      4.78 o 
  -3  -4  10      103.92       98.89     16.96 o 
  -2  -4  10      295.68      313.43     27.12 o 
  -1  -4  10       71.86       65.82      5.76 o 
   0  -4  10      360.41      364.99     28.59 o 
   1  -4  10       76.85       71.59      7.64 o 
   2  -4  10       58.72       53.26      6.70 o 
   3  -4  10      210.75      219.88     18.16 o 
   4  -4  10      233.41      242.92     28.88 o 
  -4  -3  10       53.41       62.45      8.10 o 
  -3  -3  10      175.16      194.20     21.57 o 
  -2  -3  10      134.82      147.49      8.63 o 
  -1  -3  10       18.64       16.84      3.16 o 
   0  -3  10      112.28      107.15      7.94 o 
   1  -3  10      145.81      163.80     13.87 o 
   2  -3  10      400.54      436.55     24.04 o 
   3  -3  10      482.76      421.14     22.84 o 
   4  -3  10      158.39      166.84     11.90 o 
  -4  -2  10       81.54       87.94      9.29 o 
  -3  -2  10       87.18       88.80      8.34 o 
  -2  -2  10      323.97      344.00     18.34 o 
  -1  -2  10      515.71      619.56     37.78 o 
   0  -2  10      515.50      532.27     29.91 o 
   1  -2  10      214.35      230.28     14.91 o 
   2  -2  10      139.46      148.38      8.07 o 
   3  -2  10       78.50       89.39      6.09 o 
   4  -2  10      125.05      132.49      9.89 o 
  -4  -1  10        2.72        3.94      3.25 o 
  -3  -1  10       96.90       91.90      6.86 o 
  -2  -1  10      102.07      101.35      6.87 o 
  -1  -1  10        2.62        3.87      2.04 o 
   0  -1  10       38.22       36.21      4.04 o 
   1  -1  10       88.41       83.07      6.73 o 
   2  -1  10      576.88      560.17     28.68 o 
   3  -1  10      426.06      430.46     23.74 o 
   4  -1  10      272.91      248.52     16.68 o 
   5  -1  10        1.89        1.65      3.96 o 
  -4   0  10      127.53      127.22      9.63 o 
  -3   0  10       55.47       58.45      5.15 o 
  -2   0  10       10.57        8.43      2.45 o 
  -1   0  10        0.16       -1.98      2.03 o 
   0   0  10        4.64        2.72      1.69 o 
   1   0  10      365.13      365.24     16.07 o 
   2   0  10      995.06     1070.99     46.56 o 
   3   0  10       77.39       97.94      5.15 o 
   4   0  10      120.88      116.79      7.30 o 
   5   0  10       42.42       38.26      5.06 o 
  -5   1  10       29.32       34.39      4.43 o 
  -4   1  10       53.11       50.19      4.90 o 
  -3   1  10        1.29       -0.23      2.87 o 
  -2   1  10      161.21      206.02     11.30 o 
  -1   1  10       33.01       37.68      4.27 o 
   0   1  10      594.88      616.41     28.67 o 
   1   1  10      674.93      716.75     29.31 o 
   2   1  10      398.52      396.11     16.20 o 
   3   1  10      169.58      175.01      8.39 o 
   4   1  10      379.07      392.56     19.78 o 
   5   1  10       73.74       78.40      8.02 o 
  -4   2  10       80.85       83.91      6.61 o 
  -3   2  10       16.22       21.08      2.68 o 
  -2   2  10        8.20        8.73      2.87 o 
  -1   2  10       40.51       39.25      3.57 o 
   0   2  10      288.53      312.80     18.40 o 
   1   2  10      363.87      383.24     15.59 o 
   2   2  10      641.94      696.78     28.63 o 
   3   2  10      961.62     1007.65     48.14 o 
   4   2  10      329.15      350.95     17.32 o 
   5   2  10        3.37        4.55      3.80 o 
  -4   3  10      106.05      108.04      7.83 o 
  -3   3  10        7.17        6.79      3.16 o 
  -2   3  10       51.45       47.45      3.31 o 
  -1   3  10        0.32       47.77      3.64 o 
   0   3  10      321.97      324.97     14.37 o 
   1   3  10      422.61      402.91     17.84 o 
   2   3  10      417.27      439.44     19.01 o 
   3   3  10       30.71       27.88      2.87 o 
   4   3  10       26.90       22.71      2.71 o 
   5   3  10       87.51       85.48      7.14 o 
  -4   4  10        1.69        4.50      5.66 o 
  -3   4  10        1.09        4.11      2.11 o 
  -2   4  10       42.10       32.47      3.18 o 
  -1   4  10       73.37       71.11      4.50 o 
   0   4  10      632.50      648.07     28.56 o 
   1   4  10      658.05      684.45     36.08 o 
   2   4  10      360.67      365.92     15.89 o 
   3   4  10      250.55      259.94     13.00 o 
   4   4  10       28.23       24.10      2.82 o 
   5   4  10       25.72       24.28      4.22 o 
  -4   5  10       18.80       15.31      3.65 o 
  -3   5  10        1.78        2.39      2.28 o 
  -2   5  10      148.68      158.55     10.03 o 
  -1   5  10      195.51      208.09     11.56 o 
   0   5  10      395.27      367.93     18.01 o 
   1   5  10      188.16      189.41      9.58 o 
   2   5  10      800.86      788.87     35.25 o 
   3   5  10      377.96      360.44     17.53 o 
   4   5  10       18.58       20.72      2.69 o 
   5   5  10        1.65        2.54      3.84 o 
  -4   6  10        9.11        4.77      3.41 o 
  -3   6  10        0.15        1.97      2.25 o 
  -2   6  10        0.06       18.66      2.93 o 
  -1   6  10       26.83       23.66      2.56 o 
   0   6  10      114.10      121.47      6.65 o 
   1   6  10      861.07      793.28     37.80 o 
   2   6  10     1098.66     1103.13     52.87 o 
   3   6  10       83.36       89.28      5.48 o 
   4   6  10       56.00       64.74      5.94 o 
   5   6  10        4.23        5.48      3.95 o 
  -4   7  10       71.09       55.23      7.34 o 
  -3   7  10        1.64        2.95      3.03 o 
  -2   7  10        4.88        6.16      2.84 o 
  -1   7  10       85.62       69.37      5.20 o 
   0   7  10      113.58      106.86      6.83 o 
   1   7  10       34.45       49.97      4.11 o 
   2   7  10      377.28      392.14     21.40 o 
   3   7  10       66.04       64.25      4.81 o 
   4   7  10       42.63       35.29      4.68 o 
   5   7  10       88.40       87.10      7.35 o 
  -3   8  10       23.60       21.21      3.81 o 
  -2   8  10       25.70       23.56      3.29 o 
  -1   8  10       22.42       22.29      3.22 o 
   0   8  10      165.23      159.48     11.19 o 
   1   8  10      308.43      277.45     18.50 o 
   2   8  10      191.03      202.98     11.84 o 
   3   8  10        5.48        5.65      3.00 o 
   4   8  10       13.40       14.22      3.63 o 
  -3   9  10        4.40        3.75      3.48 o 
  -2   9  10        2.14       -0.68      2.99 o 
  -1   9  10       34.61       34.01      6.34 o 
   0   9  10      217.57      179.59     12.46 o 
   1   9  10      216.49      223.52     15.14 o 
   2   9  10        1.46        3.97      3.44 o 
   3   9  10        8.50       12.41      3.11 o 
   4   9  10        2.50       10.70      3.62 o 
  -2  10  10       26.86       25.92      4.25 o 
  -1  10  10      180.49      163.38     11.69 o 
   0  10  10        1.55       -0.77      5.49 o 
   1  10  10       16.28       20.08      4.02 o 
   2  10  10      194.24      191.46     19.11 o 
   3  10  10       74.71       74.87      6.47 o 
   4  10  10       31.96       32.60      5.06 o 
  -1  11  10       37.36       40.21      5.08 o 
   0  11  10       79.89       76.01      6.76 o 
   1  11  10      224.11      224.87     15.58 o 
   2  11  10       30.39       26.64      4.82 o 
   3  11  10       10.09       12.86      3.35 o 
   0  12  10        6.92       12.43      4.12 o 
   1  12  10        0.53        2.35      4.04 o 
   2  12  10        3.35        5.05      4.00 o 
  -2  -6  11       24.97       27.59      7.34 o 
  -1  -6  11        0.43        3.54      5.10 o 
   0  -6  11       14.93       15.61      5.44 o 
   1  -6  11       87.98       94.67      9.75 o 
  -3  -5  11        2.33       -4.00      6.07 o 
  -2  -5  11       46.34       45.79      5.90 o 
  -1  -5  11       21.25       12.17      4.61 o 
   0  -5  11      183.87      190.24     16.12 o 
   1  -5  11      281.25      305.37     24.63 o 
   2  -5  11      123.73      133.41     15.45 o 
  -3  -4  11       58.33       73.89     22.40 o 
  -2  -4  11        2.35        2.80      4.66 o 
  -1  -4  11       25.20       28.21      5.28 o 
   0  -4  11        9.59       14.25      5.10 o 
   1  -4  11      191.96      187.46     15.84 o 
   2  -4  11      312.16      312.80     24.62 o 
   3  -4  11      267.11      292.04     23.54 o 
  -3  -3  11       11.68        6.76      4.86 o 
  -2  -3  11       37.58       51.39      5.04 o 
  -1  -3  11       15.74       12.42      4.00 o 
   0  -3  11       50.93       41.49      5.69 o 
   1  -3  11      574.89      558.80     43.05 o 
   2  -3  11      302.64      308.03     24.63 o 
   3  -3  11        1.93        0.92      3.71 o 
  -4  -2  11        1.42       15.20      5.82 o 
  -3  -2  11       13.34       19.43      4.68 o 
  -2  -2  11        8.32        4.44      3.24 o 
  -1  -2  11      265.92      270.51     17.41 o 
   0  -2  11      213.93      216.09     14.23 o 
   1  -2  11      364.81      353.48     27.51 o 
   2  -2  11      208.69      175.63     17.95 o 
   3  -2  11      199.80      192.63     13.37 o 
   4  -2  11       49.39       58.41      7.88 o 
  -4  -1  11       91.26       87.94      7.26 o 
  -3  -1  11       17.97        9.93      3.80 o 
  -2  -1  11       78.75       87.31      6.92 o 
  -1  -1  11      400.00      445.14     31.40 o 
   0  -1  11      178.06      202.10     13.25 o 
   1  -1  11       78.77      105.06      9.65 o 
   2  -1  11      428.43      473.23     23.32 o 
   3  -1  11      371.30      373.94     23.21 o 
   4  -1  11       12.73        5.76      3.91 o 
  -4   0  11        1.61       -5.38      3.59 o 
  -3   0  11        4.67        3.36      3.31 o 
  -2   0  11        1.33       -1.37      2.56 o 
  -1   0  11        6.77       -0.98      2.27 o 
   0   0  11      637.63      674.34     35.34 o 
   1   0  11      992.15     1068.55     65.29 o 
   2   0  11       43.78       50.47      3.69 o 
   3   0  11       73.64       70.88      5.10 o 
   4   0  11       14.78       15.06      4.09 o 
  -4   1  11        4.91        6.93      3.60 o 
  -3   1  11       76.74       72.45      6.44 o 
  -2   1  11       11.91       15.11      2.44 o 
  -1   1  11      511.61      551.88     31.85 o 
   0   1  11      512.14      556.06     26.04 o 
   1   1  11      160.32      175.54     11.26 o 
   2   1  11      210.83      230.08     11.90 o 
   3   1  11      306.16      296.61     16.31 o 
   4   1  11        0.55       -5.39      3.59 o 
   5   1  11      128.42      113.85     11.02 o 
  -4   2  11        4.63        5.34      3.76 o 
  -3   2  11       16.00       16.04      3.68 o 
  -2   2  11       50.79       82.65      8.52 o 
  -1   2  11       99.68       99.33      7.91 o 
   0   2  11       75.83       75.86      5.06 o 
   1   2  11      468.68      447.71     22.06 o 
   2   2  11      504.54      516.62     22.98 o 
   3   2  11        9.94        7.07      2.80 o 
   4   2  11      125.56      117.52      9.95 o 
   5   2  11       29.44       36.46      5.90 o 
  -4   3  11        1.28        2.34      3.62 o 
  -3   3  11        1.67       -4.02      3.24 o 
  -2   3  11        2.17        3.24      2.28 o 
  -1   3  11      463.22      498.74     28.11 o 
   0   3  11      286.07      269.80     13.94 o 
   1   3  11      286.85      284.79     13.95 o 
   2   3  11       65.43       72.14      5.02 o 
   3   3  11       22.13       23.76      3.08 o 
   4   3  11       28.00       30.38      3.41 o 
   5   3  11      239.72      268.66     21.31 o 
  -4   4  11        8.06        3.40      3.56 o 
  -3   4  11        2.06        5.00      2.58 o 
  -2   4  11      367.28      417.43     24.77 o 
  -1   4  11      732.20      750.93     37.19 o 
   0   4  11        5.15       -0.21      1.93 o 
   1   4  11      394.66      392.37     19.08 o 
   2   4  11      324.00      329.73     18.27 o 
   3   4  11      186.61      183.90     10.70 o 
   4   4  11       12.88       14.34      2.94 o 
   5   4  11      233.12      253.98     22.07 o 
  -4   5  11        0.04       -4.66      3.93 o 
  -3   5  11       15.20       27.36      7.38 o 
  -2   5  11        1.39        1.39      2.33 o 
  -1   5  11      145.36      153.00      9.07 o 
   0   5  11      730.14      757.72     46.56 o 
   1   5  11      383.84      349.05     19.40 o 
   2   5  11       82.51       84.86      5.64 o 
   3   5  11        1.88       -2.61      2.55 o 
   4   5  11       31.14       34.22      4.64 o 
   5   5  11       39.35       41.87      5.51 o 
  -3   6  11       41.77       26.37      3.98 o 
  -2   6  11        0.99       -1.04      2.59 o 
  -1   6  11      255.95      234.97     20.26 o 
   0   6  11      256.55      228.11     13.50 o 
   1   6  11        3.12        3.01      3.47 o 
   2   6  11      136.41      131.80      7.98 o 
   3   6  11      258.48      266.71     15.37 o 
   4   6  11       62.01       63.67      5.92 o 
  -3   7  11        0.26       -3.39      2.80 o 
  -2   7  11       94.07       88.42     10.82 o 
  -1   7  11      105.36       96.72      5.86 o 
   0   7  11      155.22      132.41      9.59 o 
   1   7  11      400.64      364.83     26.00 o 
   2   7  11       57.08       55.25      7.98 o 
   3   7  11       38.66       31.37      3.68 o 
   4   7  11      128.78      133.11     10.02 o 
  -3   8  11       10.19       11.96      3.73 o 
  -2   8  11        1.95        4.47      3.36 o 
  -1   8  11       31.11       30.07      4.12 o 
   0   8  11      183.69      165.23     13.45 o 
   1   8  11      176.93      187.97     12.95 o 
   2   8  11       10.79       11.05      3.58 o 
   3   8  11       86.77       91.24      7.33 o 
   4   8  11       67.42       68.98      6.37 o 
  -2   9  11       46.29       44.09      4.70 o 
  -1   9  11       30.90       37.39      4.52 o 
   0   9  11       60.82       49.18      5.01 o 
   1   9  11        0.57        4.88      3.55 o 
   2   9  11        4.60        3.81      3.72 o 
   3   9  11        3.45        1.72      3.67 o 
   4   9  11      188.01      199.51     14.26 o 
  -2  10  11       62.28       59.93      5.69 o 
  -1  10  11        1.02        3.67      3.67 o 
   0  10  11       52.96       49.29      5.20 o 
   1  10  11       68.45       69.23      6.30 o 
   2  10  11        5.78        6.58      4.11 o 
   3  10  11       78.02       68.90      6.32 o 
  -1  11  11        3.45        7.53      4.09 o 
   0  11  11       26.40       28.19      4.63 o 
   1  11  11        0.02        1.33      3.87 o 
   2  11  11       87.25       84.43      7.44 o 
  -1  -5  12      105.97      123.07     11.64 o 
   0  -5  12       75.80       90.40      9.66 o 
   1  -5  12      119.97      130.65     12.42 o 
  -2  -4  12       52.40       59.24     10.13 o 
  -1  -4  12       25.28       23.92     10.63 o 
   0  -4  12       20.07       22.10      5.47 o 
   1  -4  12       74.06       81.09      8.98 o 
   2  -4  12       82.72      108.69     10.88 o 
  -3  -3  12       10.55       14.67      5.41 o 
  -2  -3  12       28.50       37.33      4.68 o 
  -1  -3  12      235.26      257.73     39.14 o 
   0  -3  12      501.69      565.30     43.66 o 
   1  -3  12       92.02       99.15      9.75 o 
   2  -3  12       23.75       26.26      4.97 o 
   3  -3  12        0.01        0.08      4.04 o 
  -3  -2  12       22.85       21.95      6.83 o 
  -2  -2  12      128.19      139.47     13.15 o 
  -1  -2  12      132.69      132.41     11.72 o 
   0  -2  12      112.61       72.39     17.98 o 
   1  -2  12      187.23      178.67     21.40 o 
   2  -2  12       66.88       77.87     11.72 o 
   3  -2  12       26.27       24.16      4.58 o 
  -3  -1  12        3.56        0.17      7.72 o 
  -2  -1  12       22.75       31.06      4.28 o 
  -1  -1  12      400.54      462.45     37.21 o 
   0  -1  12       45.16       34.21      4.65 o 
   1  -1  12      134.59      138.85     12.44 o 
   2  -1  12       21.71       21.57      4.21 o 
   3  -1  12       66.84       64.10      7.77 o 
   4  -1  12       49.00       39.41      7.07 o 
  -3   0  12        9.21        8.94      5.06 o 
  -2   0  12       35.51       34.14      4.54 o 
  -1   0  12      508.64      488.91     30.55 o 
   0   0  12       49.67       50.09      7.29 o 
   1   0  12      116.54      106.35      9.19 o 
   2   0  12       33.17       31.46      4.28 o 
   3   0  12       28.56       22.29      4.19 o 
   4   0  12       51.74       39.95      9.11 o 
  -4   1  12        2.45       -2.73      4.17 o 
  -3   1  12       56.32       59.90      6.85 o 
  -2   1  12      206.49      209.25     24.48 o 
  -1   1  12      144.73      160.53     12.25 o 
   0   1  12       75.93       80.64      6.57 o 
   1   1  12      109.75      106.64      8.07 o 
   2   1  12        0.22        4.09      3.99 o 
   3   1  12       23.71       16.87      3.15 o 
   4   1  12      289.39      333.22     39.66 o 
  -4   2  12        4.77        2.66      4.73 o 
  -3   2  12       26.33       42.25      5.95 o 
  -2   2  12       95.30      104.93      7.75 o 
  -1   2  12      120.09      111.36      8.13 o 
   0   2  12      242.98      244.90     25.01 o 
   1   2  12       78.81       81.24      6.85 o 
   2   2  12      143.63      136.00     12.36 o 
   3   2  12       61.38       66.09      5.07 o 
   4   2  12       53.52       49.13      5.45 o 
  -4   3  12       41.75       40.10      6.20 o 
  -3   3  12        5.15        4.32      5.44 o 
  -2   3  12       59.15       75.26      9.35 o 
  -1   3  12      316.51      363.20     22.73 o 
   0   3  12      290.42      266.86     16.97 o 
   1   3  12        7.90        7.48      3.30 o 
   2   3  12        2.61       -1.01      2.24 o 
   3   3  12        4.32        6.97      2.80 o 
   4   3  12      132.99      152.61     11.36 o 
  -3   4  12       23.42       29.48      7.55 o 
  -2   4  12      168.67      180.25     17.63 o 
  -1   4  12       55.35       39.50      3.87 o 
   0   4  12       15.15       13.71      2.96 o 
   1   4  12        5.29        4.42      3.13 o 
   2   4  12       12.55        8.99      2.77 o 
   3   4  12      230.20      237.41     13.49 o 
   4   4  12      214.39      229.75     15.75 o 
  -3   5  12        5.60        4.93      2.93 o 
  -2   5  12        2.06        1.20      2.77 o 
  -1   5  12       22.67       41.01      5.88 o 
   0   5  12      105.56       95.93      7.48 o 
   1   5  12        0.02       -1.02      3.38 o 
   2   5  12      144.04      124.62     13.97 o 
   3   5  12      313.63      315.77     17.70 o 
   4   5  12      212.98      233.26     15.99 o 
  -3   6  12       64.13       61.06     10.31 o 
  -2   6  12      108.38       98.12     10.49 o 
  -1   6  12      151.58      141.41     10.92 o 
   0   6  12        5.91        9.96      3.56 o 
   1   6  12       25.86       20.92      3.73 o 
   2   6  12       44.58       50.15      5.19 o 
   3   6  12      250.08      241.93     16.38 o 
   4   6  12      258.69      267.84     18.08 o 
  -3   7  12       53.31       44.99      7.02 o 
  -2   7  12       33.22       25.70      3.78 o 
  -1   7  12       25.47       17.44      3.78 o 
   0   7  12       27.49       32.57      4.36 o 
   1   7  12        1.57        6.88      3.57 o 
   2   7  12       27.45       23.84      3.89 o 
   3   7  12      216.67      201.02     13.95 o 
   4   7  12      142.84      147.26     13.69 o 
  -2   8  12       19.42       19.13      3.89 o 
  -1   8  12       34.20       36.64      4.59 o 
   0   8  12        1.44       -0.86      3.40 o 
   1   8  12       75.94       78.81      6.61 o 
   2   8  12      189.56      169.50     12.11 o 
   3   8  12        5.59        8.04      3.82 o 
  -2   9  12       19.95        8.27      4.43 o 
  -1   9  12        8.03       10.98      3.98 o 
   0   9  12        8.89        6.79      3.82 o 
   1   9  12        0.93        4.19      3.85 o 
   2   9  12       87.49       86.83      7.34 o 
   3   9  12      119.22      115.83      9.07 o 
  -1  10  12       24.89       25.55      4.55 o 
   0  10  12        7.05       12.33      4.01 o 
   1  10  12       61.64       61.11      6.10 o 
   2  10  12      136.90      127.38      9.72 o 
   1  11  12       52.83       53.85      6.70 o 
  -1  -4  13       84.75      107.48     11.39 o 
   0  -4  13      186.65      211.91     21.15 o 
   1  -4  13       29.51       33.31      7.85 o 
  -2  -3  13       50.56       46.83      9.62 o 
  -1  -3  13      132.24      138.54     23.42 o 
   0  -3  13       59.75       60.12     10.63 o 
   1  -3  13       10.91        9.54      5.44 o 
   2  -3  13        1.24       -4.44      3.91 o 
  -2  -2  13      135.49      117.24     15.19 o 
  -1  -2  13       26.24       25.55      5.72 o 
   0  -2  13       22.89       16.84      4.91 o 
   1  -2  13       12.23       17.31      4.18 o 
   2  -2  13       45.54       42.92     10.53 o 
  -3  -1  13       62.05       68.17     10.00 o 
  -2  -1  13       10.09       15.06      4.83 o 
  -1  -1  13        4.11        3.38      4.36 o 
   0  -1  13      478.67      490.84     63.77 o 
   1  -1  13        2.55        7.97      3.85 o 
   2  -1  13      172.88      151.25     11.11 o 
   3  -1  13      107.29       91.40     12.29 o 
  -3   0  13       46.45       42.54      6.33 o 
  -2   0  13      444.54      505.04     48.09 o 
  -1   0  13        5.85        8.34      3.50 o 
   0   0  13       15.89        6.88      3.71 o 
   1   0  13       10.30        4.92      3.68 o 
   2   0  13        1.84       -2.26      3.73 o 
   3   0  13      100.31       87.11      7.47 o 
  -3   1  13       51.29       59.27     24.18 o 
  -2   1  13       59.63       65.56      6.09 o 
  -1   1  13        1.11        4.06      3.54 o 
   0   1  13       27.04       21.47      4.58 o 
   1   1  13        4.23       -0.98      3.33 o 
   2   1  13      122.43      126.56     14.43 o 
   3   1  13      377.38      348.10     33.55 o 
  -3   2  13       18.91       18.76      5.11 o 
  -2   2  13       45.75       40.01      6.94 o 
  -1   2  13       91.72       77.46     10.15 o 
   0   2  13       10.81        9.49      3.53 o 
   1   2  13      210.80      186.61     22.23 o 
   2   2  13       21.15       22.47      4.23 o 
   3   2  13      119.16      115.33      9.01 o 
   4   2  13      151.64      143.54     13.69 o 
  -3   3  13       80.14       76.33     11.52 o 
  -2   3  13       76.94       70.44     10.60 o 
  -1   3  13        2.77        3.31      2.96 o 
   0   3  13       31.56       31.12      4.22 o 
   1   3  13       40.00       34.96      4.43 o 
   2   3  13       40.13       36.67      4.53 o 
   3   3  13      344.83      333.33     22.13 o 
   4   3  13      241.93      254.38     21.74 o 
  -3   4  13        5.50        8.55      4.91 o 
  -2   4  13        3.50        3.01      3.33 o 
  -1   4  13        0.27       -2.65      3.20 o 
   0   4  13        0.13       -0.07      3.21 o 
   1   4  13       63.28       53.98      5.50 o 
   2   4  13      463.75      403.08     26.28 o 
   3   4  13      508.24      480.38     31.26 o 
   4   4  13       80.15       79.06     18.48 o 
  -3   5  13       36.93       24.31      6.21 o 
  -2   5  13      125.36      112.53     12.21 o 
  -1   5  13       13.80       15.70      4.12 o 
   0   5  13       36.19       44.94      5.00 o 
   1   5  13       56.70       45.27      4.88 o 
   2   5  13       12.97       10.75      3.74 o 
   3   5  13       51.46       43.64      5.10 o 
   4   5  13      276.05      312.12     29.77 o 
  -2   6  13       72.01       53.28      5.46 o 
  -1   6  13       12.21       18.74      3.96 o 
   0   6  13        2.08        2.21      3.53 o 
   1   6  13       70.57       67.92      7.71 o 
   2   6  13      124.87      120.01      9.24 o 
   3   6  13      197.69      176.50     12.59 o 
  -2   7  13        0.27       -3.62      4.25 o 
  -1   7  13        1.91        4.40      3.56 o 
   0   7  13       21.36       17.03      3.97 o 
   1   7  13      281.74      254.33     16.99 o 
   2   7  13       85.80       86.65      7.35 o 
   3   7  13       88.34       92.07      7.61 o 
  -2   8  13       24.46       12.52      7.09 o 
  -1   8  13        4.55       -1.82      3.91 o 
   0   8  13       79.91       77.21      6.82 o 
   1   8  13      350.24      337.03     22.39 o 
   2   8  13        7.57        4.09      3.92 o 
   3   8  13      130.15      134.81     10.15 o 
  -1   9  13        5.14        0.87      4.93 o 
   0   9  13        2.26       -0.77      4.00 o 
   1   9  13      106.36      101.27      8.17 o 
   2   9  13       70.29       70.81      6.61 o 
   0  10  13       18.42       20.12      4.41 o 
   1  10  13      102.29      100.50      8.54 o 
  -1  -2  14       18.10        2.95      5.54 o 
   0  -2  14       13.91       15.11      5.64 o 
   1  -2  14       49.91       43.62     11.14 o 
  -1  -1  14       55.79       55.26      6.88 o 
   0  -1  14       38.68       44.59     10.27 o 
   1  -1  14      121.23      109.83     15.17 o 
   2  -1  14       36.01       25.71      5.20 o 
  -2   0  14        2.07       -4.56      6.58 o 
  -1   0  14        4.25        7.49      4.27 o 
   0   0  14       36.19       27.36      4.78 o 
   1   0  14      125.35      108.64      9.49 o 
   2   0  14      182.42      185.61     15.91 o 
  -2   1  14        0.04        0.25      5.82 o 
  -1   1  14       36.36       38.20      9.97 o 
   0   1  14        6.77        4.36      3.88 o 
   1   1  14       62.75       59.23      7.82 o 
   2   1  14      325.72      340.64     27.23 o 
   3   1  14       40.84       34.62      7.33 o 
  -2   2  14       23.36       13.71      5.82 o 
  -1   2  14       35.41       32.21      5.44 o 
   0   2  14       97.76       94.81      9.75 o 
   1   2  14       74.42       74.31      9.76 o 
   2   2  14      175.55      170.85     12.19 o 
   3   2  14      110.71      116.35     13.16 o 
  -2   3  14        9.27       10.92      4.20 o 
  -1   3  14       47.83       46.02     11.41 o 
   0   3  14       52.32       39.50      6.86 o 
   1   3  14      141.71      124.06     12.00 o 
   2   3  14      221.98      207.63     14.91 o 
   3   3  14      149.62      146.47     10.81 o 
  -2   4  14        0.96       -0.62      4.25 o 
  -1   4  14        4.91        2.12      3.53 o 
   0   4  14       69.12       65.61      6.33 o 
   1   4  14      232.86      196.58     15.23 o 
   2   4  14       48.37       48.66      5.46 o 
   3   4  14        7.12        7.49      4.12 o 
  -2   5  14        1.42        3.82      4.43 o 
  -1   5  14        4.56        6.66      3.86 o 
   0   5  14       99.34       87.25      8.38 o 
   1   5  14      107.48      102.08      8.66 o 
   2   5  14      116.62      114.74     10.93 o 
   3   5  14       17.20       30.80      4.85 o 
  -2   6  14       72.56       48.26     12.66 o 
  -1   6  14        6.80        6.88      3.86 o 
   0   6  14       48.04       47.95      6.71 o 
   1   6  14      104.78       99.51     10.09 o 
   2   6  14      232.12      233.93     19.31 o 
   3   6  14       95.96       98.10      8.09 o 
  -1   7  14       49.77       45.97      7.36 o 
   0   7  14       94.52       86.97      7.69 o 
   1   7  14        8.92        7.83      4.02 o 
   2   7  14      134.04      126.30      9.83 o 
  -1   8  14       23.40       20.94      4.51 o 
   0   8  14       11.41        3.81      4.32 o 
   1   8  14       13.98       15.52      4.21 o 
   2   8  14      182.28      193.69     13.87 o 
   0   0  15       44.69       39.35      8.80 o 
   1   0  15      109.66       99.59     14.24 o 
  -1   1  15        0.94       -4.97      4.09 o 
   0   1  15      147.02      132.28     19.32 o 
   1   1  15      112.38      113.68     11.34 o 
  -1   2  15       32.53       34.57      9.63 o 
   0   2  15       61.44       50.50      9.22 o 
   1   2  15       62.92       66.08      9.97 o 
   2   2  15       42.13       40.00      5.69 o 
  -1   3  15        9.02        6.05      3.88 o 
   0   3  15       57.19       55.60     13.46 o 
   1   3  15       67.14       73.39      9.36 o 
   2   3  15       63.34       53.02      6.36 o 
  -1   4  15       54.56       49.76      6.72 o 
   0   4  15      110.03      103.22     13.39 o 
   1   4  15        1.17        1.85      4.35 o 
   2   4  15        4.47        1.29      4.65 o 
  -1   5  15       67.37       66.79     10.16 o 
   0   5  15       32.36       33.54      5.40 o 
   1   5  15       31.59       32.18      4.86 o 
   2   5  15      111.34      120.51      9.53 o 
   0   6  15       41.87       41.36      5.27 o 
   1   6  15       38.14       33.18      5.10 o 
                                                 
